# Supplementary material for: 1-Chloro­meth­yl-3-nitro­benzene
Source: Acta Crystallogr Sect E Struct Rep Online. 2010 Feb 13;66(Pt 3):o608. doi: 10.1107/S1600536810005076 (PMC2983641; doi:10.1107/S1600536810005076)
Supplement: Supplementary file 1 [file e-66-0o608-sup1.cif]

##############################################################################
###                                                                        ###
###        Electronic paper (Acta Crystallographica Section E)             ###
###                                                                        ###
##############################################################################
#                                                                            #
# This CIF contains the data in a paper accepted for publication in Acta     #
# Crystallographica Section E. It conforms to the requirements of Notes      #
# for Authors for Section E, and has been peer reviewed under the auspices   #
# of the IUCr Commission on Journals.                                        #
#                                                                            #
# Full details of the Crystallographic Information File format               #
# are given in the paper "The Crystallographic Information File (CIF):       #
# a New Standard Archive File for Crystallography" by S. R. Hall, F. H.      #
# Allen and I. D. Brown [Acta Cryst. (1991), A47, 655-685].                  #
#                                                                            #
# The current version of the core CIF dictionary is obtainable from          #
# ftp://ftp.iucr.org/pub/cif_core.dic. The current version number is 2.4.    #
#                                                                            #
# Software is freely available for graphical display of the structure(s) in  #
# this CIF.  For information consult the CIF home page http://www.iucr.org/  #
# cif/home.html                                                              #
#                                                                            #
# This file may be used for bona fide research purposes within the           #
# scientific community so long as proper attribution is given to the journal # 
# article from which it was obtained.                                        #
#                                                                            #
##############################################################################
                                             
data_global
_audit_creation_method     'PLATON <TABLE ACC> option'
_journal_date_recd_electronic     2010-02-04
_journal_date_accepted     2010-02-08
_journal_name_full     'Acta Crystallographica, Section E'
_journal_year     2010
_journal_volume     66
_journal_issue      3
_journal_page_first     o608
_journal_page_last     o608
_journal_paper_category     QO
_journal_coeditor_code     CV2694
_publ_contact_author_name
;
Mehmet Akkurt
;
_publ_contact_author_address
; Department of Physics
  Faculty of Arts and Sciences
  Erciyes University
  38039 Kayseri
  Turkey
;
_publ_contact_author_email     'akkurt@erciyes.edu.tr'
_publ_contact_author_fax     '+90-352-4374933'
_publ_contact_author_phone     '+90-352-4374901 extra 33106'
_publ_section_title
;
1-Chloromethyl-3-nitrobenzene
;
loop_
    _publ_author_name
    _publ_author_footnote
    _publ_author_address
    'Muhammad Athar Abbasi'
                          'Additional corresponding author: atrabbasi@yahoo.com'
;
Department of Chemistry,
Government College University,
Lahore 54000,
Pakistan
;
    ' Muhammad Jahangir' .
;
Department of Chemistry,
Government College University,
Lahore 54000,
Pakistan
;
    'Mehmet Akkurt' .
;
  Department of Physics,
  Faculty of Arts and Sciences,
  Erciyes University,
  38039 Kayseri,
  Turkey
;
    'Aziz-ur-Rehman' .
;
Department of Chemistry,
Government College University,
Lahore 54000,
Pakistan
;
    'Islam Ullah Khan' .
;
Department of Chemistry,
Government College University,
Lahore 54000,
Pakistan
;
    'Shahzad Sharif' .
;
Department of Chemistry,
Government College University,
Lahore 54000,
Pakistan
;
data_I
_chemical_name_systematic
;
1-Chloromethyl-3-nitrobenzene
;
_chemical_name_common     ?
_chemical_formula_moiety     'C7 H6 Cl N O2'
_chemical_formula_sum     'C7 H6 Cl N O2'
_chemical_formula_structural     ?
_chemical_formula_iupac     'C7 H6 Cl N O2'
_chemical_formula_weight     171.58
_chemical_melting_point     ?
_symmetry_cell_setting     monoclinic
_symmetry_space_group_name_H-M     'P 21/c'
_symmetry_space_group_name_Hall     '-P 2ybc'
loop_
    _symmetry_equiv_pos_site_id
    _symmetry_equiv_pos_as_xyz
    1 x,y,z
    2 -x,1/2+y,1/2-z
    3 -x,-y,-z
    4 x,1/2-y,1/2+z
_cell_length_a     12.1219(10)
_cell_length_b     4.5104(4)
_cell_length_c     15.1219(11)
_cell_angle_alpha     90
_cell_angle_beta     112.709(2)
_cell_angle_gamma     90
_cell_volume     762.69(11)
_cell_formula_units_Z     4
_cell_measurement_reflns_used     2610
_cell_measurement_theta_min     2.78
_cell_measurement_theta_max     26.94
_cell_measurement_temperature     296(2)
_cell_special_details
;
;
_exptl_crystal_description     'slab'
_exptl_crystal_colour     'pale yellow'
_exptl_crystal_size_max     0.34
_exptl_crystal_size_mid     0.18
_exptl_crystal_size_min     0.11
_exptl_crystal_size_rad     ?
_exptl_crystal_density_diffrn     1.494
_exptl_crystal_density_meas     ?
_exptl_crystal_density_method     'not measured'
_exptl_crystal_F_000     352
_exptl_absorpt_coefficient_mu     0.444
_exptl_absorpt_correction_type     'none'
_exptl_absorpt_process_details     ?
_exptl_absorpt_correction_T_min     ?
_exptl_absorpt_correction_T_max     ?
_exptl_special_details
;
;
_diffrn_ambient_temperature     296(2)
_diffrn_radiation_type     'MoK\a'
_diffrn_radiation_wavelength     0.71073
_diffrn_radiation_source     'sealed tube'
_diffrn_radiation_monochromator     'graphite'
_diffrn_measurement_device_type     'Bruker Kappa APEXII CCD area-detector'
_diffrn_measurement_method     '\f and \w scans'
_diffrn_detector_area_resol_mean     ?
_diffrn_reflns_number     8475
_diffrn_reflns_av_R_equivalents     0.0227
_diffrn_reflns_av_sigmaI/netI     0.0183
_diffrn_reflns_theta_min     1.82
_diffrn_reflns_theta_max     28.42
_diffrn_reflns_theta_full     28.42
_diffrn_measured_fraction_theta_max     0.994
_diffrn_measured_fraction_theta_full     0.994
_diffrn_reflns_limit_h_min     -16
_diffrn_reflns_limit_h_max     16
_diffrn_reflns_limit_k_min     -6
_diffrn_reflns_limit_k_max     5
_diffrn_reflns_limit_l_min     -19
_diffrn_reflns_limit_l_max     20
_diffrn_reflns_reduction_process
;
;
_diffrn_standards_number     ?
_diffrn_standards_interval_count     ?
_diffrn_standards_decay_%     ?
_refine_special_details
;
Refinement on <i>F</i>^2^ for ALL reflections except those flagged by the user
for potential systematic errors. Weighted <i>R</i>-factors wR and all
goodnesses of fit <i>S</i> are based on <i>F</i>^2^, conventional
<i>R</i>-factors <i>R</i> are based on <i>F</i>, with <i>F</i> set to zero for
negative <i>F</i>^2^. The observed criterion of <i>F</i>^2^ > \s(<i>F</i>^2^)
is used only for calculating -<i>R</i>-factor-obs etc. and is not relevant to
the choice of reflections for refinement. <i>R</i>-factors based on
<i>F</i>^2^ are statistically about twice as large as those based on <i>F</i>,
and <i>R</i>-factors based on ALL data will be even larger.
;
_reflns_number_total     1903
_reflns_number_gt     1350
_reflns_threshold_expression     I>2\s(I)
_refine_ls_structure_factor_coef     Fsqd
_refine_ls_matrix_type     full
_refine_ls_R_factor_all     0.0613
_refine_ls_R_factor_gt     0.0406
_refine_ls_wR_factor_gt     0.1018
_refine_ls_wR_factor_ref     0.1160
_refine_ls_goodness_of_fit_ref     1.031
_refine_ls_restrained_S_all     1.031
_refine_ls_number_reflns     1903
_refine_ls_number_parameters     100
_refine_ls_number_restraints     0
_refine_ls_number_constraints     ?
_refine_ls_hydrogen_treatment     'constr'
_refine_ls_weighting_scheme     'calc'
_refine_ls_weighting_details
         'calc w=1/[\s^2^(Fo^2^)+(0.0443P)^2^+0.2569P] where P=(Fo^2^+2Fc^2^)/3'
_atom_sites_solution_hydrogens     'geom'
_atom_sites_solution_primary     'direct'
_atom_sites_solution_secondary     'difmap'
_refine_ls_shift/su_max     0.000
_refine_ls_shift/su_mean     0.000
_refine_diff_density_max     0.254
_refine_diff_density_min     -0.260
_refine_ls_extinction_method     'none'
_refine_ls_abs_structure_details     ?
_refine_ls_abs_structure_Flack     ?
loop_
    _atom_type_symbol
    _atom_type_description
    _atom_type_scat_dispersion_real
    _atom_type_scat_dispersion_imag
    _atom_type_scat_source
    O O 0.0106 0.0060 'International Tables Vol C Tables 4.2.6.8 and 6.1.1.4'
    N N 0.0061 0.0033 'International Tables Vol C Tables 4.2.6.8 and 6.1.1.4'
    Cl Cl 0.1484 0.1585 'International Tables Vol C Tables 4.2.6.8 and 6.1.1.4'
    H H 0.0000 0.0000 'International Tables Vol C Tables 4.2.6.8 and 6.1.1.4'
    C C 0.0033 0.0016 'International Tables Vol C Tables 4.2.6.8 and 6.1.1.4'
_computing_data_collection     'APEX2 (Bruker, 2007)'
_computing_cell_refinement     'SAINT (Bruker, 2007)'
_computing_data_reduction     'SAINT (Bruker, 2007)'
_computing_structure_solution     'SHELXS97 (Sheldrick, 2008)'
_computing_structure_refinement     'SHELXL97 (Sheldrick, 2008)'
_computing_molecular_graphics     'ORTEP-3 for Windows (Farrugia, 1997)'
_computing_publication_material
                                'Wingx (Farrugia, 1999) and PLATON (Spek, 2009)'
loop_
    _atom_site_type_symbol
    _atom_site_label
    _atom_site_fract_x
    _atom_site_fract_y
    _atom_site_fract_z
    _atom_site_U_iso_or_equiv
    _atom_site_thermal_displace_type
    _atom_site_calc_flag
    _atom_site_refinement_flags
    _atom_site_occupancy
    Cl Cl1 0.46056(5) 0.88735(16) 0.10489(5) 0.0856(2) Uani . . 1.000
    O O1 0.91285(17) 1.2499(5) 0.51307(11) 0.0999(7) Uani . . 1.000
    O O2 0.78454(18) 0.9074(5) 0.49378(12) 0.1009(8) Uani . . 1.000
    N N1 0.83972(16) 1.0739(5) 0.46346(11) 0.0666(6) Uani . . 1.000
    C C1 0.86599(17) 1.2052(5) 0.23036(13) 0.0593(6) Uani . . 1.000
    C C2 0.88908(16) 1.2205(5) 0.32703(13) 0.0559(6) Uani . . 1.000
    C C3 0.81640(15) 1.0604(4) 0.36006(11) 0.0499(5) Uani . . 1.000
    C C4 0.72367(16) 0.8898(4) 0.30166(13) 0.0540(6) Uani . . 1.000
    C C5 0.70089(15) 0.8763(4) 0.20455(13) 0.0526(6) Uani . . 1.000
    C C6 0.77357(17) 1.0351(4) 0.17013(12) 0.0559(6) Uani . . 1.000
    C C7 0.60014(19) 0.6926(5) 0.13890(17) 0.0738(8) Uani . . 1.000
    H H1 0.91350 1.31120 0.20570 0.0710 Uiso calc R 1.000
    H H2 0.95160 1.33500 0.36830 0.0670 Uiso calc R 1.000
    H H4 0.67650 0.78420 0.32670 0.0650 Uiso calc R 1.000
    H H6 0.75960 1.02650 0.10520 0.0670 Uiso calc R 1.000
    H H7A 0.59560 0.50880 0.17070 0.0890 Uiso calc R 1.000
    H H7B 0.61490 0.64360 0.08200 0.0890 Uiso calc R 1.000
loop_
    _atom_site_aniso_label
    _atom_site_aniso_U_11
    _atom_site_aniso_U_22
    _atom_site_aniso_U_33
    _atom_site_aniso_U_12
    _atom_site_aniso_U_13
    _atom_site_aniso_U_23
    Cl1 0.0538(3) 0.1001(5) 0.0947(4) -0.0057(3) 0.0195(3) -0.0148(3)
    O1 0.1089(13) 0.1307(16) 0.0585(9) -0.0134(13) 0.0306(9) -0.0266(10)
    O2 0.1138(14) 0.1320(17) 0.0669(10) 0.0001(12) 0.0459(10) 0.0313(10)
    N1 0.0684(10) 0.0841(13) 0.0505(9) 0.0193(10) 0.0265(8) 0.0092(9)
    C1 0.0587(10) 0.0689(12) 0.0572(10) -0.0008(9) 0.0300(9) 0.0060(9)
    C2 0.0500(9) 0.0607(11) 0.0548(10) 0.0006(9) 0.0179(8) -0.0025(9)
    C3 0.0518(9) 0.0558(11) 0.0436(8) 0.0127(8) 0.0200(7) 0.0054(7)
    C4 0.0546(9) 0.0498(10) 0.0624(10) 0.0059(8) 0.0278(8) 0.0097(8)
    C5 0.0517(9) 0.0445(10) 0.0583(10) 0.0084(8) 0.0175(8) -0.0027(8)
    C6 0.0593(10) 0.0640(12) 0.0471(9) 0.0104(9) 0.0236(8) 0.0004(8)
    C7 0.0683(13) 0.0587(12) 0.0863(15) 0.0003(10) 0.0210(11) -0.0148(11)
_geom_special_details
;
Bond distances, angles etc. have been calculated using the rounded fractional
coordinates. All su's are estimated from the variances of the (full)
variance-covariance matrix. The cell esds are taken into account in the
estimation of distances, angles and torsion angles
;
loop_
    _geom_bond_atom_site_label_1
    _geom_bond_atom_site_label_2
    _geom_bond_site_symmetry_1
    _geom_bond_site_symmetry_2
    _geom_bond_distance
    _geom_bond_publ_flag
    Cl1 C7 . . 1.796(3) no
    O1 N1 . . 1.211(3) no
    O2 N1 . . 1.208(3) no
    N1 C3 . . 1.479(2) no
    C1 C2 . . 1.380(3) no
    C1 C6 . . 1.373(3) no
    C2 C3 . . 1.374(3) no
    C3 C4 . . 1.367(3) no
    C4 C5 . . 1.387(3) no
    C5 C6 . . 1.384(3) no
    C5 C7 . . 1.493(3) no
    C1 H1 . . 0.9300 no
    C2 H2 . . 0.9300 no
    C4 H4 . . 0.9300 no
    C6 H6 . . 0.9300 no
    C7 H7A . . 0.9700 no
    C7 H7B . . 0.9700 no
loop_
    _geom_contact_atom_site_label_1
    _geom_contact_atom_site_label_2
    _geom_contact_distance
    _geom_contact_site_symmetry_1
    _geom_contact_site_symmetry_2
    _geom_contact_publ_flag
    Cl1 H4 2.8900 . 2_655 no
    O1 N1 3.230(3) . 3_776 no
    O1 O1 3.217(3) . 3_776 no
    O1 O1 3.218(3) . 3_786 no
    O1 C2 3.410(3) . 3_776 no
    O1 C3 3.399(3) . 3_776 no
    O2 C6 3.374(3) . 4_565 no
    O1 H2 2.4400 . . no
    O1 H6 2.9000 . 4_575 no
    O1 H2 2.6700 . 3_786 no
    O2 H4 2.4200 . . no
    O2 H6 2.6700 . 4_565 no
    O2 H7B 2.8600 . 4_565 no
    N1 O1 3.230(3) . 3_776 no
    C1 C5 3.566(3) . 1_565 no
    C2 C4 3.562(3) . 1_565 no
    C2 O1 3.410(3) . 3_776 no
    C3 O1 3.399(3) . 3_776 no
    C4 C2 3.562(3) . 1_545 no
    C5 C1 3.566(3) . 1_545 no
    C6 C7 3.560(3) . 1_565 no
    C6 O2 3.374(3) . 4_564 no
    C7 C6 3.560(3) . 1_545 no
    C1 H1 3.0400 . 2_745 no
    C5 H7A 3.0900 . 1_565 no
    C6 H7A 3.0400 . 1_565 no
    H1 C1 3.0400 . 2_755 no
    H2 O1 2.4400 . . no
    H2 O1 2.6700 . 3_786 no
    H4 O2 2.4200 . . no
    H4 H7A 2.5100 . . no
    H4 Cl1 2.8900 . 2_645 no
    H6 H7B 2.3900 . . no
    H6 O1 2.9000 . 4_574 no
    H6 O2 2.6700 . 4_564 no
    H7A C5 3.0900 . 1_545 no
    H7A C6 3.0400 . 1_545 no
    H7A H4 2.5100 . . no
    H7B H6 2.3900 . . no
    H7B O2 2.8600 . 4_564 no
loop_
    _geom_angle_atom_site_label_1
    _geom_angle_atom_site_label_2
    _geom_angle_atom_site_label_3
    _geom_angle_site_symmetry_1
    _geom_angle_site_symmetry_2
    _geom_angle_site_symmetry_3
    _geom_angle
    _geom_angle_publ_flag
    O1 N1 O2 . . . 123.57(18) no
    O1 N1 C3 . . . 118.53(19) no
    O2 N1 C3 . . . 117.90(18) no
    C2 C1 C6 . . . 120.7(2) no
    C1 C2 C3 . . . 117.56(18) no
    N1 C3 C2 . . . 118.37(17) no
    N1 C3 C4 . . . 118.69(17) no
    C2 C3 C4 . . . 122.94(16) no
    C3 C4 C5 . . . 119.12(18) no
    C4 C5 C6 . . . 118.70(17) no
    C4 C5 C7 . . . 120.40(18) no
    C6 C5 C7 . . . 120.90(17) no
    C1 C6 C5 . . . 120.98(17) no
    Cl1 C7 C5 . . . 110.94(15) no
    C2 C1 H1 . . . 120.00 no
    C6 C1 H1 . . . 120.00 no
    C1 C2 H2 . . . 121.00 no
    C3 C2 H2 . . . 121.00 no
    C3 C4 H4 . . . 120.00 no
    C5 C4 H4 . . . 120.00 no
    C1 C6 H6 . . . 120.00 no
    C5 C6 H6 . . . 120.00 no
    Cl1 C7 H7A . . . 109.00 no
    Cl1 C7 H7B . . . 109.00 no
    C5 C7 H7A . . . 109.00 no
    C5 C7 H7B . . . 109.00 no
    H7A C7 H7B . . . 108.00 no
loop_
    _geom_torsion_atom_site_label_1
    _geom_torsion_atom_site_label_2
    _geom_torsion_atom_site_label_3
    _geom_torsion_atom_site_label_4
    _geom_torsion_site_symmetry_1
    _geom_torsion_site_symmetry_2
    _geom_torsion_site_symmetry_3
    _geom_torsion_site_symmetry_4
    _geom_torsion
    _geom_torsion_publ_flag
    O1 N1 C3 C2 . . . . 8.1(3) no
    O1 N1 C3 C4 . . . . -171.9(2) no
    O2 N1 C3 C2 . . . . -171.8(2) no
    O2 N1 C3 C4 . . . . 8.3(3) no
    C6 C1 C2 C3 . . . . -0.1(3) no
    C2 C1 C6 C5 . . . . 0.4(3) no
    C1 C2 C3 N1 . . . . 180.0(2) no
    C1 C2 C3 C4 . . . . -0.1(3) no
    N1 C3 C4 C5 . . . . 179.84(18) no
    C2 C3 C4 C5 . . . . -0.1(3) no
    C3 C4 C5 C6 . . . . 0.4(3) no
    C3 C4 C5 C7 . . . . -179.86(18) no
    C4 C5 C6 C1 . . . . -0.5(3) no
    C7 C5 C6 C1 . . . . 179.7(2) no
    C4 C5 C7 Cl1 . . . . 81.5(2) no
    C6 C5 C7 Cl1 . . . . -98.7(2) no
loop_
    _geom_hbond_atom_site_label_D
    _geom_hbond_atom_site_label_H
    _geom_hbond_atom_site_label_A
    _geom_hbond_site_symmetry_A
    _geom_hbond_distance_DH
    _geom_hbond_distance_HA
    _geom_hbond_distance_DA
    _geom_hbond_angle_DHA
    _geom_hbond_publ_flag
    C2 H2 O1 3_786 0.93 2.67 3.583(3) 166.0 yes
    C6 H6 O2 4_564 0.93 2.67 3.374(3) 133.0 yes
