# Supplementary material for: 1-Chloro­meth­yl-3-nitro­benzene
Source: Acta Crystallogr Sect E Struct Rep Online. 2010 Feb 13;66(Pt 3):o608. doi: 10.1107/S1600536810005076 (PMC2983641; doi:10.1107/S1600536810005076)
Supplement: Supplementary file 2 [file e-66-0o608-Isup2.hkl]

#
# h,k,l, Fc-squared, Fo-squared, sigma(Fo-squared) and status flag
#
data_I
_shelx_title ' ATR-1 in P2(1)/c'
_shelx_refln_list_code          4
_shelx_F_calc_maximum      106.68
_exptl_crystal_F_000       352.00
_reflns_d_resolution_high  0.7467
 
loop_
 _symmetry_equiv_pos_as_xyz
 'x, y, z'
 '-x, y+1/2, -z+1/2'
 '-x, -y, -z'
 'x, -y-1/2, z-1/2'
 
_cell_length_a    12.1219
_cell_length_b     4.5104
_cell_length_c    15.1219
_cell_angle_alpha  90.000
_cell_angle_beta  112.709
_cell_angle_gamma  90.000
 
_shelx_F_squared_multiplier     1.000
 
loop_
 _refln_index_h
 _refln_index_k
 _refln_index_l
 _refln_F_squared_calc
 _refln_F_squared_meas
 _refln_F_squared_sigma
 _refln_observed_status
   1   0   0        1.82       -0.77      0.67 o
   2   0   0      917.49      912.18      8.67 o
   3   0   0     7702.15     7929.15     77.25 o
   4   0   0        1.42        3.69      0.35 o
   5   0   0      233.91      265.58      3.72 o
   6   0   0      118.46      100.23      2.22 o
   7   0   0       86.55       91.12      2.24 o
   8   0   0       65.23       63.51      1.95 o
   9   0   0       63.40       50.99      1.88 o
  10   0   0        5.56        5.75      1.51 o
  11   0   0       80.76       77.35      4.05 o
  12   0   0      118.52      120.15      4.03 o
  13   0   0       44.77       48.59      3.72 o
  14   0   0       24.91       29.89      2.47 o
   1   1   0      222.24      210.05      1.98 o
   2   1   0     5884.75     5933.65     47.94 o
   3   1   0     4322.54     4459.76     33.87 o
   4   1   0      247.82      246.86      2.63 o
   5   1   0       16.36       12.17      0.60 o
   6   1   0      790.20      777.43      7.97 o
   7   1   0       94.71       93.65      1.65 o
   8   1   0      408.81      400.35      4.72 o
   9   1   0      169.55      171.67      2.66 o
  10   1   0        5.30        6.00      0.69 o
  11   1   0        0.99        0.52      0.56 o
  12   1   0        0.52       -0.47      0.60 o
  13   1   0        0.18       -0.03      0.68 o
  14   1   0        0.16        1.23      0.96 o
   0   2   0       10.10       15.28      0.92 o
   1   2   0      218.62      201.11      3.37 o
   2   2   0      763.91      813.38     10.02 o
   3   2   0      151.54      156.01      2.61 o
   4   2   0      874.56      846.63     10.56 o
   5   2   0      465.93      453.89      6.23 o
   6   2   0       73.65       70.55      1.79 o
   7   2   0       11.76        9.61      0.84 o
   8   2   0       63.03       60.43      1.89 o
   9   2   0        1.69        0.18      0.70 o
  10   2   0       17.69       16.22      1.09 o
  11   2   0       10.81       11.93      1.25 o
  12   2   0        0.18        0.40      0.75 o
  13   2   0        1.89        2.48      1.05 o
  14   2   0        0.03        0.39      1.19 o
   1   3   0       15.71       15.62      0.88 o
   2   3   0       68.21       66.49      1.73 o
   3   3   0       50.14       47.47      2.22 o
   4   3   0      639.56      613.89      8.29 o
   5   3   0       10.06        9.66      0.89 o
   6   3   0        7.80        4.15      1.21 o
   7   3   0      200.67      173.29      3.45 o
   8   3   0       19.23       19.83      1.30 o
   9   3   0       14.13       18.63      1.36 o
  10   3   0       11.26       10.46      1.22 o
  11   3   0        4.57        4.78      0.98 o
  12   3   0        2.42        3.99      1.13 o
   0   4   0       59.74       56.41      5.39 o
   1   4   0      104.53      105.38      2.55 o
   2   4   0        0.03       -1.22      0.61 o
   3   4   0        0.88        0.48      0.72 o
   4   4   0       54.37       54.57      1.93 o
   5   4   0       22.65       24.62      1.40 o
   6   4   0        7.84        8.72      1.06 o
   7   4   0       25.96       26.80      1.54 o
   8   4   0       13.17       13.12      1.34 o
   9   4   0        5.27        5.74      1.39 o
  10   4   0        1.69       -1.23      1.03 o
  11   4   0        5.98        5.75      1.59 o
   1   5   0       36.10       40.88      1.86 o
   2   5   0        4.53        6.56      1.10 o
   3   5   0        3.17        0.96      0.89 o
   4   5   0        0.00        1.30      1.37 o
   5   5   0        1.62        0.17      1.01 o
   6   5   0        0.05       -1.04      0.97 o
   7   5   0        0.11       -0.14      1.17 o
   8   5   0        0.63        3.46      1.32 o
   0   6   0        2.50        3.55      2.43 o
   1   6   0        0.45        1.02      1.49 o
 -15   1   1        0.07        2.19      1.52 o
 -14   1   1        2.13        1.56      0.79 o
 -13   1   1       33.55       37.13      1.48 o
 -12   1   1       58.93       60.50      1.73 o
 -11   1   1        6.54        6.56      0.82 o
 -10   1   1       79.79       83.67      1.82 o
  -9   1   1      347.90      325.13      4.14 o
  -8   1   1      112.73      107.70      1.89 o
  -7   1   1       77.74       68.57      1.37 o
  -6   1   1      186.28      169.21      2.53 o
  -5   1   1      129.01      138.61      1.67 o
  -4   1   1       60.57       59.10      0.91 o
  -3   1   1     3311.08     3450.81     26.30 o
  -2   1   1      315.02      326.33      2.76 o
  -1   1   1     9017.20     9037.89     78.17 o
   0   1   1      237.95      242.76      2.22 o
   1   1   1       65.53       87.82      0.92 o
   2   1   1     5146.52     5090.97     36.72 o
   3   1   1     1350.76     1349.64     11.18 o
   4   1   1      933.49      999.12      8.45 o
   5   1   1      915.44      938.46     11.42 o
   6   1   1        0.73        0.56      0.35 o
   7   1   1       28.84       28.19      1.03 o
   8   1   1       65.20       73.63      1.54 o
   9   1   1       12.71       12.34      0.79 o
  10   1   1       14.79       15.70      1.27 o
  11   1   1        9.47        9.27      0.84 o
  12   1   1       19.05       19.52      1.22 o
  13   1   1       10.66       10.95      1.31 o
  14   1   1        3.25        3.77      1.53 o
 -14   2   1        0.11       -0.31      0.94 o
 -13   2   1       16.93       20.17      1.39 o
 -12   2   1       15.38       17.71      1.62 o
 -11   2   1        4.68        3.91      0.85 o
 -10   2   1        0.58        1.53      0.67 o
  -9   2   1       42.43       40.43      1.45 o
  -8   2   1       43.49       39.53      1.18 o
  -7   2   1        3.71        2.77      0.47 o
  -6   2   1       32.56       32.13      1.28 o
  -5   2   1     2347.93     2341.38     27.51 o
  -4   2   1     1824.28     1839.52     21.75 o
  -3   2   1       13.01       20.29      1.22 o
  -2   2   1      747.76      702.40      7.07 o
  -1   2   1     1365.08     1397.20     14.80 o
   0   2   1      268.17      259.42      3.68 o
   1   2   1      217.23      235.45      3.07 o
   2   2   1      240.11      254.31      3.33 o
   3   2   1      282.17      294.10      4.21 o
   4   2   1       51.78       57.21      1.49 o
   5   2   1       34.87       31.44      0.98 o
   6   2   1       57.34       50.37      1.21 o
   7   2   1      117.95      116.20      1.99 o
   8   2   1      336.50      327.65      4.98 o
   9   2   1       43.26       41.20      1.57 o
  10   2   1       20.57       20.29      1.18 o
  11   2   1       80.79       85.53      2.30 o
  12   2   1       31.64       37.80      1.91 o
  13   2   1        3.36        4.33      1.32 o
 -13   3   1        5.70        5.17      1.27 o
 -12   3   1        5.23        6.81      1.09 o
 -11   3   1        4.20        4.25      0.94 o
 -10   3   1        9.96        9.91      1.20 o
  -9   3   1        3.37        6.11      0.99 o
  -8   3   1       76.07       68.33      2.16 o
  -7   3   1        6.06        7.57      0.93 o
  -6   3   1      195.29      173.10      3.33 o
  -5   3   1       22.43       21.70      1.45 o
  -4   3   1       74.42       79.41      1.99 o
  -3   3   1        7.08        8.69      0.79 o
  -2   3   1        0.29        0.67      0.37 o
  -1   3   1       29.58       35.27      1.23 o
   0   3   1        3.01        5.58      0.65 o
   1   3   1        3.56        2.67      0.75 o
   2   3   1       87.11       88.71      3.36 o
   3   3   1       71.24       69.53      1.82 o
   4   3   1      231.41      235.85      3.95 o
   5   3   1       97.51       90.69      2.25 o
   6   3   1        5.18        5.27      0.82 o
   7   3   1        2.74        4.51      0.98 o
   8   3   1        1.13        0.73      0.94 o
   9   3   1        0.70        0.45      0.78 o
  10   3   1        0.14       -0.86      0.71 o
  11   3   1        9.21        9.88      1.33 o
  12   3   1        0.08        0.17      1.22 o
 -11   4   1        0.44        0.68      1.20 o
 -10   4   1        3.67        1.55      1.00 o
  -9   4   1        1.38       -0.51      0.90 o
  -8   4   1       51.88       53.32      2.16 o
  -7   4   1       28.39       22.71      1.45 o
  -6   4   1        2.19        2.10      0.86 o
  -5   4   1       73.16       72.00      3.20 o
  -4   4   1       34.37       28.23      1.44 o
  -3   4   1        5.40        5.46      0.90 o
  -2   4   1       24.53       30.38      3.04 o
  -1   4   1        0.15       -0.17      0.50 o
   0   4   1        9.39        9.21      1.51 o
   1   4   1       11.80       11.43      1.01 o
   2   4   1        4.93        6.29      0.88 o
   3   4   1        0.00        0.31      0.69 o
   4   4   1        3.01        4.35      1.46 o
   5   4   1        0.99        2.13      0.84 o
   6   4   1       25.12       28.73      1.56 o
   7   4   1        8.87        8.29      1.13 o
   8   4   1        0.11        0.93      1.02 o
   9   4   1        1.54        2.83      1.13 o
  10   4   1        1.21        1.94      1.44 o
  -8   5   1       16.98       16.36      2.17 o
  -7   5   1        0.00        2.18      1.39 o
  -6   5   1        1.82        2.28      1.01 o
  -5   5   1        0.77        0.16      0.85 o
  -4   5   1        5.70        4.43      1.03 o
  -3   5   1       10.48       11.19      1.24 o
  -2   5   1       40.42       41.65      1.88 o
  -1   5   1       22.57       22.27      1.68 o
   0   5   1        2.12        1.60      0.92 o
   1   5   1        1.15        2.03      0.87 o
   2   5   1        0.06        0.19      0.82 o
   3   5   1        7.59        8.99      1.16 o
   4   5   1        4.00        4.33      1.96 o
   5   5   1        0.02        0.87      1.06 o
   6   5   1        0.18       -0.37      1.01 o
   7   5   1        0.00       -0.28      1.08 o
  -1   6   1        0.16        0.98      1.74 o
   0   6   1       25.13       30.03      2.69 o
 -15   0   2       12.52       11.15      1.57 o
 -14   0   2        6.04        5.31      1.27 o
 -13   0   2       24.41       27.64      3.09 o
 -12   0   2      115.94      117.39      3.33 o
 -11   0   2       78.47       77.59      2.51 o
 -10   0   2      481.17      464.73      7.80 o
  -9   0   2      279.69      263.11      3.76 o
  -8   0   2      776.12      774.31      9.39 o
  -7   0   2      325.41      316.69      4.24 o
  -6   0   2     1650.89     1577.30     18.02 o
  -5   0   2     1829.77     1862.72     18.93 o
  -4   0   2     1230.17     1238.15     11.61 o
  -3   0   2      145.29      156.05      1.60 o
  -2   0   2     3058.04     2928.81     23.23 o
  -1   0   2      880.69      960.18     10.15 o
   0   0   2       26.80       32.62      0.86 o
   1   0   2       38.73       42.11      1.53 o
   2   0   2       42.44       34.15      0.56 o
   3   0   2     3146.56     3189.60     29.26 o
   4   0   2     1175.69     1172.89     14.09 o
   5   0   2        0.95        2.66      0.30 o
   6   0   2     1140.59     1134.59     13.21 o
   7   0   2     1918.66     1956.70     22.34 o
   8   0   2       55.21       45.90      1.68 o
   9   0   2       87.27       95.02      2.60 o
  10   0   2       40.26       43.43      1.88 o
  11   0   2        0.61        0.21      0.83 o
  12   0   2        7.07        6.24      1.38 o
  13   0   2        3.35        3.89      1.43 o
  14   0   2        1.38        0.34      1.94 o
 -15   1   2        0.19        0.63      0.79 o
 -14   1   2       58.94       68.00      2.02 o
 -13   1   2        9.15       10.57      1.01 o
 -12   1   2       21.56       20.30      1.10 o
 -11   1   2       39.69       45.54      1.43 o
 -10   1   2       62.99       63.09      1.59 o
  -9   1   2       81.12       78.03      1.66 o
  -8   1   2       57.03       54.49      1.51 o
  -7   1   2        2.98        2.43      0.54 o
  -6   1   2      130.30      130.67      1.77 o
  -5   1   2      209.59      209.65      2.27 o
  -4   1   2      847.72      882.10      7.38 o
  -3   1   2      983.56     1029.48      8.08 o
  -2   1   2     3109.20     3317.56     23.95 o
  -1   1   2     1786.68     1875.99     14.39 o
   0   1   2     3458.59     3588.90     28.93 o
   1   1   2      684.10      738.85      5.53 o
   2   1   2      214.42      220.92      1.88 o
   3   1   2      180.54      214.68      2.12 o
   4   1   2      129.19      139.52      1.44 o
   5   1   2       78.05       86.89      1.67 o
   6   1   2       40.38       33.63      1.02 o
   7   1   2      116.56      116.39      1.91 o
   8   1   2        1.46        0.29      0.43 o
   9   1   2        0.01       -0.53      0.42 o
  10   1   2       53.38       55.65      1.68 o
  11   1   2       13.64       14.01      0.94 o
  12   1   2       18.02       17.96      1.38 o
  13   1   2        9.78        9.84      1.50 o
  14   1   2        7.78        9.70      1.59 o
 -14   2   2        1.63        2.05      1.01 o
 -13   2   2        0.07        0.65      0.82 o
 -12   2   2        0.31       -0.09      0.72 o
 -11   2   2        6.07        6.82      0.91 o
 -10   2   2       51.23       47.11      1.60 o
  -9   2   2        2.35        0.99      1.13 o
  -8   2   2       82.18       88.58      1.61 o
  -7   2   2      254.22      244.26      3.71 o
  -6   2   2      103.09      115.11      1.91 o
  -5   2   2        4.41        5.58      0.68 o
  -4   2   2      436.33      435.10      5.86 o
  -3   2   2       13.54       15.59      0.67 o
  -2   2   2       95.53       93.50      1.62 o
  -1   2   2       11.92       13.60      0.50 o
   0   2   2       75.40       67.09      1.41 o
   1   2   2        8.61        5.25      0.38 o
   2   2   2        5.32        3.37      0.33 o
   3   2   2      359.74      377.54      5.94 o
   4   2   2        6.21        3.75      0.41 o
   5   2   2       13.29       17.06      0.76 o
   6   2   2       38.77       38.24      0.93 o
   7   2   2        0.08        0.37      0.62 o
   8   2   2       10.61        9.08      0.75 o
   9   2   2        9.52       13.02      1.06 o
  10   2   2        9.35        9.68      0.95 o
  11   2   2        0.01        0.08      0.82 o
  12   2   2        2.80        4.02      1.32 o
  13   2   2        0.26        2.05      1.22 o
 -13   3   2       15.83       20.83      1.50 o
 -12   3   2        4.86        6.15      1.07 o
 -11   3   2       13.64       12.29      1.23 o
 -10   3   2        6.75        9.82      1.07 o
  -9   3   2        9.35        7.46      0.93 o
  -8   3   2      215.71      208.78      3.33 o
  -7   3   2        0.17        0.56      0.74 o
  -6   3   2      551.90      535.94      8.55 o
  -5   3   2        6.25        8.68      0.87 o
  -4   3   2        7.09        7.79      0.83 o
  -3   3   2      187.99      192.56      3.53 o
  -2   3   2      101.26       99.29      1.78 o
  -1   3   2      247.56      241.26      4.68 o
   0   3   2      129.57      132.77      2.54 o
   1   3   2        4.27        2.33      0.45 o
   2   3   2       48.67       46.17      1.46 o
   3   3   2       82.57       83.66      2.02 o
   4   3   2       15.84       15.36      0.99 o
   5   3   2       10.91       14.79      1.03 o
   6   3   2       15.63       18.84      1.18 o
   7   3   2       17.76       15.50      1.14 o
   8   3   2        5.89        7.66      0.98 o
   9   3   2        7.79        8.30      1.58 o
  10   3   2       26.16       28.42      1.69 o
  11   3   2       22.41       26.57      2.11 o
  12   3   2        1.35        3.08      1.37 o
 -11   4   2        3.54        1.38      1.08 o
 -10   4   2       19.61       17.64      1.40 o
  -9   4   2       55.86       57.56      2.26 o
  -8   4   2        0.23        0.69      0.86 o
  -7   4   2        0.25        1.07      0.85 o
  -6   4   2        5.19        4.72      0.94 o
  -5   4   2      104.88      102.47      2.65 o
  -4   4   2       74.44       76.47      2.24 o
  -3   4   2       27.27       25.47      1.41 o
  -2   4   2        0.27       -0.53      0.48 o
  -1   4   2       12.91       13.98      0.87 o
   0   4   2        0.40        0.31      0.65 o
   1   4   2        1.64        0.85      0.71 o
   2   4   2       39.04       34.98      1.52 o
   3   4   2       63.57       69.68      2.11 o
   4   4   2       10.83       10.09      1.04 o
   5   4   2        6.56        5.84      0.94 o
   6   4   2        9.85       14.28      1.22 o
   7   4   2       17.42       15.05      1.50 o
   8   4   2       14.31       17.06      1.69 o
   9   4   2        0.74        0.66      1.08 o
  10   4   2        0.00        0.19      1.34 o
  -8   5   2        0.32       -0.39      1.21 o
  -7   5   2        0.08       -1.43      0.95 o
  -6   5   2        0.05       -0.48      1.02 o
  -5   5   2        1.34        0.27      1.09 o
  -4   5   2        0.54       -0.11      0.85 o
  -3   5   2        7.04        7.54      1.14 o
  -2   5   2        2.63        3.41      0.97 o
  -1   5   2       24.40       24.14      1.54 o
   0   5   2        0.12       -0.07      0.93 o
   1   5   2        0.00       -1.09      1.23 o
   2   5   2        0.00       -0.02      0.96 o
   3   5   2        0.01       -1.76      0.88 o
   4   5   2        6.91        4.62      1.25 o
   5   5   2        0.19       -0.32      1.07 o
   6   5   2        3.07        3.37      1.24 o
   7   5   2        0.11        1.62      2.72 o
 -15   1   3        0.12       -0.25      0.75 o
 -14   1   3        0.06        1.43      0.79 o
 -13   1   3       99.24      100.58      2.30 o
 -12   1   3        3.55        3.18      0.71 o
 -11   1   3      102.11      104.30      3.23 o
 -10   1   3        3.58        3.37      0.64 o
  -9   1   3        1.95        1.71      0.49 o
  -8   1   3       78.39       70.37      1.58 o
  -7   1   3      249.58      237.01      2.66 o
  -6   1   3      905.98      899.84      8.20 o
  -5   1   3      586.17      586.14      4.85 o
  -4   1   3      551.21      522.03      4.28 o
  -3   1   3     1956.75     1906.06     13.76 o
  -2   1   3      350.48      334.95      2.66 o
  -1   1   3       85.78       95.07      0.93 o
   0   1   3     1333.89     1338.68      9.80 o
   1   1   3       55.57       52.72      0.65 o
   2   1   3     1680.22     1707.92     13.02 o
   3   1   3        2.51        2.20      0.23 o
   4   1   3      131.93      174.96      1.87 o
   5   1   3      609.63      585.07      6.65 o
   6   1   3      352.36      345.13      4.37 o
   7   1   3       18.31       12.32      0.69 o
   8   1   3       80.00       82.29      1.46 o
   9   1   3      146.93      144.94      2.12 o
  10   1   3       44.70       43.66      1.39 o
  11   1   3        1.91        3.28      0.86 o
  12   1   3       10.25       12.62      1.72 o
  13   1   3        7.09        5.87      1.38 o
 -14   2   3       13.42       16.08      1.34 o
 -13   2   3       10.19       10.10      1.11 o
 -12   2   3       58.66       62.01      2.07 o
 -11   2   3        6.51        8.93      0.93 o
 -10   2   3      162.20      157.19      2.97 o
  -9   2   3      472.29      458.95      5.69 o
  -8   2   3        2.44        1.38      0.45 o
  -7   2   3        9.41       10.86      0.89 o
  -6   2   3      101.80      103.40      1.59 o
  -5   2   3       12.85       15.79      0.74 o
  -4   2   3        2.66        0.50      0.29 o
  -3   2   3       58.79       53.80      1.16 o
  -2   2   3      488.47      501.28      5.20 o
  -1   2   3      304.88      319.82      5.68 o
   0   2   3       65.93       58.02      0.97 o
   1   2   3      308.94      291.97      3.40 o
   2   2   3     1536.37     1618.01     15.51 o
   3   2   3      831.96      845.88      9.04 o
   4   2   3      227.24      212.24      2.92 o
   5   2   3      119.45      133.02      2.16 o
   6   2   3       30.84       30.44      1.03 o
   7   2   3       12.54       13.39      0.89 o
   8   2   3        1.63        0.57      0.55 o
   9   2   3        5.87        7.50      0.78 o
  10   2   3       17.19       18.94      1.35 o
  11   2   3       15.05       14.36      1.62 o
  12   2   3        5.56        4.97      1.37 o
 -13   3   3        1.17       -0.11      0.92 o
 -12   3   3        0.48        0.07      0.79 o
 -11   3   3        2.35        1.51      0.92 o
 -10   3   3        0.75        0.89      0.74 o
  -9   3   3        2.05        1.54      0.76 o
  -8   3   3       23.21       20.48      1.06 o
  -7   3   3        9.50       10.38      2.05 o
  -6   3   3      223.36      208.02      3.72 o
  -5   3   3       35.62       34.50      1.36 o
  -4   3   3       38.32       38.03      1.53 o
  -3   3   3       52.73       50.87      1.75 o
  -2   3   3       44.97       42.20      1.13 o
  -1   3   3      168.24      178.94      2.70 o
   0   3   3        5.06        4.35      0.65 o
   1   3   3       64.29       60.78      1.71 o
   2   3   3        1.65        3.89      0.48 o
   3   3   3        6.78        7.65      0.77 o
   4   3   3        0.20        0.65      0.57 o
   5   3   3        0.26        0.29      0.58 o
   6   3   3        0.29       -0.03      0.65 o
   7   3   3       16.01       14.10      1.12 o
   8   3   3       14.98       16.23      1.48 o
   9   3   3        1.21        1.73      2.89 o
  10   3   3        6.52        5.69      1.45 o
  11   3   3        8.76       10.05      1.63 o
 -11   4   3        0.17       -0.56      0.99 o
 -10   4   3        2.41        1.21      1.01 o
  -9   4   3       11.84       14.63      1.36 o
  -8   4   3       10.15       11.51      1.21 o
  -7   4   3        6.78        2.99      0.89 o
  -6   4   3       29.95       29.63      1.53 o
  -5   4   3        3.62        4.50      0.92 o
  -4   4   3       18.85       18.47      1.21 o
  -3   4   3        2.94        2.85      0.79 o
  -2   4   3       47.73       47.82      1.57 o
  -1   4   3       32.50       33.72      1.24 o
   0   4   3        5.44        3.82      0.79 o
   1   4   3       35.67       35.87      1.70 o
   2   4   3        1.83        2.54      0.80 o
   3   4   3       18.07       14.56      1.12 o
   4   4   3        0.39        0.23      0.71 o
   5   4   3        0.32        2.00      0.98 o
   6   4   3        0.02       -1.08      0.94 o
   7   4   3        0.28        1.75      1.04 o
   8   4   3        1.09        1.48      1.87 o
   9   4   3        0.00        2.16      2.88 o
  -9   5   3        0.96        1.99      2.15 o
  -8   5   3        0.26       -0.20      1.07 o
  -7   5   3        2.14        0.97      1.10 o
  -6   5   3        4.26        6.16      1.26 o
  -5   5   3       15.50       14.50      1.63 o
  -4   5   3        9.33       11.33      1.54 o
  -3   5   3        1.79        0.52      1.00 o
  -2   5   3       23.14       23.40      1.76 o
  -1   5   3        2.35        3.01      1.10 o
   0   5   3        4.97        7.13      1.29 o
   1   5   3        0.41        0.46      0.96 o
   2   5   3        0.82       -1.25      0.72 o
   3   5   3        2.47        1.41      1.07 o
   4   5   3        1.89        3.13      1.19 o
   5   5   3        7.42        8.88      2.20 o
   6   5   3        4.05        5.22      2.87 o
   7   5   3        2.96        4.90      1.66 o
 -15   0   4        7.49       10.06      1.52 o
 -14   0   4      200.80      201.58      4.91 o
 -13   0   4       38.37       44.35      2.45 o
 -12   0   4       22.41       20.43      1.48 o
 -11   0   4      117.02      117.50      3.11 o
 -10   0   4       62.73       63.37      2.10 o
  -9   0   4        2.85        3.51      1.00 o
  -8   0   4       15.38       16.51      1.03 o
  -7   0   4      394.18      443.42      6.89 o
  -6   0   4       86.61       78.35      1.59 o
  -5   0   4      106.55      113.97      1.64 o
  -4   0   4     4149.09     4117.95     37.05 o
  -3   0   4      151.73      151.89      1.72 o
  -2   0   4     4538.60     4623.38     32.90 o
  -1   0   4    11381.59    10802.73    119.13 o
   0   0   4       59.91       57.02      1.02 o
   1   0   4     2545.57     2607.88     21.94 o
   2   0   4      854.24      910.52      9.95 o
   3   0   4       95.17      117.51      1.67 o
   4   0   4      114.45      102.85      1.55 o
   5   0   4      278.97      285.20      3.85 o
   6   0   4       15.83       13.76      0.69 o
   7   0   4      171.41      166.55      2.65 o
   8   0   4       73.19       66.89      1.68 o
   9   0   4       93.67       97.45      2.67 o
  10   0   4       10.94       10.93      1.99 o
  11   0   4       43.33       44.78      2.56 o
  12   0   4       88.07       82.93      5.23 o
  13   0   4        1.08        1.05      1.96 o
 -15   1   4        0.69        0.11      0.86 o
 -14   1   4        7.24        9.06      1.05 o
 -13   1   4        4.70        5.81      0.87 o
 -12   1   4        0.39        0.68      0.61 o
 -11   1   4       54.22       50.83      1.49 o
 -10   1   4      243.28      234.66      3.34 o
  -9   1   4        9.32        6.67      0.62 o
  -8   1   4      193.79      189.56      3.05 o
  -7   1   4      859.81      838.71      7.76 o
  -6   1   4        0.09        0.65      0.25 o
  -5   1   4      891.05      947.22      7.54 o
  -4   1   4       84.87       81.44      0.99 o
  -3   1   4     1691.60     1722.01     12.47 o
  -2   1   4      379.78      384.76      3.08 o
  -1   1   4      227.01      204.48      1.64 o
   0   1   4        9.20        6.92      0.27 o
   1   1   4      242.94      257.68      2.70 o
   2   1   4      327.18      343.54      3.12 o
   3   1   4       81.79       99.36      1.12 o
   4   1   4      608.52      606.89      6.02 o
   5   1   4      182.09      176.35      1.84 o
   6   1   4      149.06      144.03      1.88 o
   7   1   4      137.29      133.28      2.04 o
   8   1   4       78.34       79.30      1.38 o
   9   1   4       20.50       21.13      0.89 o
  10   1   4        6.76        4.52      0.74 o
  11   1   4        1.44        3.51      0.97 o
  12   1   4        4.42        6.87      1.77 o
  13   1   4        2.04        3.76      1.64 o
 -15   2   4        0.81        1.70      1.15 o
 -14   2   4        2.04        1.85      1.00 o
 -13   2   4        0.03       -0.54      0.74 o
 -12   2   4        2.15        2.04      0.75 o
 -11   2   4        0.64        1.70      0.71 o
 -10   2   4       15.36       16.87      1.06 o
  -9   2   4        7.56        7.53      0.67 o
  -8   2   4       19.08       16.05      0.75 o
  -7   2   4        0.02        0.56      0.39 o
  -6   2   4        3.67        5.06      0.50 o
  -5   2   4      135.97      125.37      1.66 o
  -4   2   4        0.26        0.80      0.45 o
  -3   2   4      200.46      208.02      2.81 o
  -2   2   4       57.04       72.71      1.20 o
  -1   2   4        1.40        2.71      0.33 o
   0   2   4      137.61      145.60      2.18 o
   1   2   4      456.51      501.05      6.31 o
   2   2   4       63.27       65.11      1.01 o
   3   2   4        5.21        5.80      0.41 o
   4   2   4        2.80        4.37      0.47 o
   5   2   4        3.11        2.15      0.54 o
   6   2   4        7.05        8.81      0.75 o
   7   2   4        6.17        5.72      0.65 o
   8   2   4       38.55       34.27      1.28 o
   9   2   4        8.03        5.72      0.96 o
  10   2   4        0.01       -0.85      0.89 o
  11   2   4        2.26        1.71      1.21 o
  12   2   4        0.34        0.20      1.22 o
 -13   3   4        0.18       -1.64      0.85 o
 -12   3   4        1.83        2.12      1.11 o
 -11   3   4       31.55       31.56      1.81 o
 -10   3   4       31.52       30.08      1.43 o
  -9   3   4        8.06        9.76      0.81 o
  -8   3   4        8.14       10.46      1.06 o
  -7   3   4       43.70       49.57      1.59 o
  -6   3   4       65.43       56.41      1.73 o
  -5   3   4       52.42       55.37      1.87 o
  -4   3   4       68.59       71.90      2.08 o
  -3   3   4       20.26       22.60      0.88 o
  -2   3   4        8.05        6.02      0.64 o
  -1   3   4      226.21      244.52      3.41 o
   0   3   4      203.02      206.94      3.05 o
   1   3   4      237.71      229.50      3.75 o
   2   3   4       13.75       11.13      0.85 o
   3   3   4      128.91      126.73      2.59 o
   4   3   4       76.87       78.89      2.07 o
   5   3   4       84.53       92.62      2.31 o
   6   3   4        0.19       -0.63      0.61 o
   7   3   4       14.00       19.28      1.48 o
   8   3   4       22.66       19.74      2.00 o
   9   3   4        2.76        1.42      1.28 o
  10   3   4        0.03       -0.09      1.15 o
  11   3   4        0.03        1.08      1.26 o
 -12   4   4        0.01        4.38      2.44 o
 -11   4   4        0.10        0.55      0.99 o
 -10   4   4       11.61       12.43      1.39 o
  -9   4   4        6.10        5.83      1.31 o
  -8   4   4        1.71        1.38      0.71 o
  -7   4   4        9.10        9.12      2.44 o
  -6   4   4       25.27       23.20      1.48 o
  -5   4   4        0.55        0.10      0.70 o
  -4   4   4        0.03       -0.47      0.66 o
  -3   4   4       87.19       90.23      2.33 o
  -2   4   4       67.29       67.93      2.18 o
  -1   4   4       21.04       21.69      1.05 o
   0   4   4        2.63        2.78      0.67 o
   1   4   4        2.57        2.83      0.76 o
   2   4   4       53.99       52.05      1.81 o
   3   4   4        0.06        0.24      0.71 o
   4   4   4        0.18       -0.37      0.82 o
   5   4   4        3.13        2.79      1.01 o
   6   4   4        5.34        6.04      1.29 o
   7   4   4        3.43        1.89      2.37 o
   8   4   4        4.05        4.66      1.53 o
   9   4   4        0.06        0.40      1.36 o
  -9   5   4        0.47       -1.35      1.71 o
  -8   5   4        1.00        0.52      1.11 o
  -7   5   4        0.47        1.29      1.25 o
  -6   5   4        8.15        9.23      1.43 o
  -5   5   4        0.07        0.95      1.00 o
  -4   5   4        0.60        0.05      0.99 o
  -3   5   4        0.02        1.07      0.94 o
  -2   5   4        0.10       -0.02      0.92 o
  -1   5   4        0.24        0.80      0.90 o
   0   5   4        1.35        2.95      1.08 o
   1   5   4        1.60        2.37      1.03 o
   2   5   4        7.26        3.95      0.99 o
   3   5   4        1.95        1.54      0.90 o
   4   5   4        4.60        4.11      2.59 o
   5   5   4        1.84        1.30      1.38 o
   6   5   4        2.84        4.81      1.60 o
 -15   1   5       20.69       22.46      1.68 o
 -14   1   5        6.92        7.66      1.22 o
 -13   1   5        6.50        6.30      0.81 o
 -12   1   5       60.44       63.61      1.72 o
 -11   1   5       70.71       72.36      1.73 o
 -10   1   5      132.85      129.15      2.26 o
  -9   1   5       91.00       97.84      1.82 o
  -8   1   5       25.86       28.63      0.82 o
  -7   1   5       17.44       17.91      0.60 o
  -6   1   5      189.76      219.01      2.18 o
  -5   1   5       90.24       95.87      1.17 o
  -4   1   5      337.09      356.52      3.24 o
  -3   1   5      100.71       87.64      0.99 o
  -2   1   5       91.22       84.82      0.92 o
  -1   1   5      563.16      563.66      4.28 o
   0   1   5     1289.99     1247.35      9.12 o
   1   1   5      237.01      213.75      1.97 o
   2   1   5      285.45      315.09      2.98 o
   3   1   5      869.93      881.63      7.47 o
   4   1   5      148.64      146.69      2.14 o
   5   1   5        3.21        1.65      0.30 o
   6   1   5       25.07       24.30      0.67 o
   7   1   5        0.81       -0.53      0.33 o
   8   1   5       33.41       35.86      0.94 o
   9   1   5        0.38        1.10      0.72 o
  10   1   5       24.71       20.87      1.36 o
  11   1   5       35.04       34.53      1.75 o
  12   1   5        1.52        3.18      2.26 o
 -15   2   5        9.44       10.65      1.58 o
 -14   2   5        5.84        7.51      1.40 o
 -13   2   5        1.06        0.31      0.83 o
 -12   2   5        7.64        5.82      0.93 o
 -11   2   5       12.10       11.62      0.98 o
 -10   2   5        4.12        5.57      0.66 o
  -9   2   5       36.01       32.95      1.07 o
  -8   2   5      110.45      106.89      1.85 o
  -7   2   5      121.87      110.63      1.84 o
  -6   2   5      800.25      813.04      7.66 o
  -5   2   5      314.82      302.99      3.51 o
  -4   2   5       26.22       19.15      0.59 o
  -3   2   5      942.21      957.09      8.77 o
  -2   2   5      562.36      577.08      5.51 o
  -1   2   5       12.77       14.43      0.52 o
   0   2   5       19.12       19.26      0.62 o
   1   2   5        5.37        6.62      0.43 o
   2   2   5       68.02       64.71      1.13 o
   3   2   5      254.11      253.64      2.79 o
   4   2   5       48.70       38.26      0.90 o
   5   2   5        9.97       11.67      0.71 o
   6   2   5      103.07      101.89      2.23 o
   7   2   5      204.09      181.11      2.99 o
   8   2   5       20.80       26.16      1.11 o
   9   2   5       11.71       13.06      1.10 o
  10   2   5       34.29       35.31      2.49 o
  11   2   5        5.25        4.62      1.30 o
  12   2   5        4.61        5.67      1.47 o
 -13   3   5        0.27       -1.53      0.98 o
 -12   3   5       14.07       13.79      1.93 o
 -11   3   5       22.60       27.18      2.49 o
 -10   3   5        1.55        3.64      0.80 o
  -9   3   5       11.78       10.55      0.82 o
  -8   3   5        0.10       -0.92      0.47 o
  -7   3   5        9.82        9.61      1.17 o
  -6   3   5        0.33        0.52      0.52 o
  -5   3   5        3.99        7.09      1.52 o
  -4   3   5        0.07        0.17      0.43 o
  -3   3   5       50.14       47.91      1.78 o
  -2   3   5        2.47        2.44      0.47 o
  -1   3   5       23.17       22.19      0.84 o
   0   3   5       31.93       34.78      1.41 o
   1   3   5      110.53      113.35      1.93 o
   2   3   5       32.53       30.54      1.23 o
   3   3   5       22.56       22.31      1.18 o
   4   3   5      108.47       96.65      2.95 o
   5   3   5        7.79        9.62      0.96 o
   6   3   5        4.67        3.45      0.96 o
   7   3   5        2.85        0.54      1.69 o
   8   3   5        0.38        0.34      1.10 o
   9   3   5        0.92       -2.30      1.15 o
  10   3   5        3.56        3.33      1.28 o
 -12   4   5        1.51        2.09      2.55 o
 -11   4   5        0.28       -0.66      1.12 o
 -10   4   5        1.08        0.59      0.93 o
  -9   4   5       10.58       12.90      1.34 o
  -8   4   5        0.49        0.55      0.74 o
  -7   4   5        0.20       -0.42      0.81 o
  -6   4   5        1.32        2.06      0.82 o
  -5   4   5        0.07        0.05      0.65 o
  -4   4   5        6.10        5.52      0.88 o
  -3   4   5        0.09        0.73      0.56 o
  -2   4   5        8.26       10.26      0.81 o
  -1   4   5        1.53        0.74      0.59 o
   0   4   5        0.05       -0.63      0.54 o
   1   4   5       12.45       14.16      1.10 o
   2   4   5        2.47        2.61      1.06 o
   3   4   5       23.79       24.68      2.50 o
   4   4   5       10.29       10.08      1.27 o
   5   4   5        1.36        1.44      1.15 o
   6   4   5       15.92       19.10      2.00 o
   7   4   5        7.25        9.25      1.72 o
   8   4   5        1.47       -0.53      1.75 o
  -9   5   5        0.13        2.25      2.19 o
  -8   5   5        0.50       -0.88      1.01 o
  -7   5   5        0.44        3.49      2.50 o
  -6   5   5        2.36        1.70      1.17 o
  -5   5   5        2.21        2.18      1.07 o
  -4   5   5        6.19        4.68      1.68 o
  -3   5   5        9.10       10.14      1.38 o
  -2   5   5        3.47        3.66      1.10 o
  -1   5   5        4.47        5.32      1.23 o
   0   5   5        8.98       13.30      1.46 o
   1   5   5        3.06        1.80      1.01 o
   2   5   5        0.13        0.33      0.96 o
   3   5   5        0.63        1.45      1.05 o
   4   5   5        0.11       -0.65      0.97 o
   5   5   5        0.03        0.51      1.05 o
 -16   0   6        0.23        1.16      1.41 o
 -15   0   6        0.69       -0.39      1.17 o
 -14   0   6        0.07        0.57      1.10 o
 -13   0   6        7.69        7.43      1.21 o
 -12   0   6       61.49       54.28      2.28 o
 -11   0   6      135.84      129.44      4.27 o
 -10   0   6      392.61      380.10      6.58 o
  -9   0   6        6.00        2.42      0.69 o
  -8   0   6      537.90      528.40      7.05 o
  -7   0   6     2006.05     2066.21     37.29 o
  -6   0   6        0.25        0.02      0.30 o
  -5   0   6       34.64       31.85      0.91 o
  -4   0   6       14.71       14.42      0.80 o
  -3   0   6      581.98      604.90      5.49 o
  -2   0   6     2475.04     2515.08     23.41 o
  -1   0   6     1633.12     1602.43     20.79 o
   0   0   6     1861.03     1972.87     22.20 o
   1   0   6     1714.41     1711.02     19.42 o
   2   0   6     1138.20     1136.04     13.16 o
   3   0   6      244.11      217.21      3.63 o
   4   0   6       95.98       93.38      1.55 o
   5   0   6      301.20      296.25      3.73 o
   6   0   6      444.80      460.58      5.32 o
   7   0   6       36.35       35.09      1.26 o
   8   0   6       67.78       70.80      2.34 o
   9   0   6        0.34        0.99      0.72 o
  10   0   6       27.09       24.73      2.14 o
  11   0   6        0.28       -0.51      1.20 o
  12   0   6        3.56        4.35      1.56 o
 -15   1   6       15.48       18.92      1.56 o
 -14   1   6        2.34        2.22      0.93 o
 -13   1   6       13.74       16.77      1.05 o
 -12   1   6        0.28       -0.71      0.53 o
 -11   1   6       13.33       15.64      0.94 o
 -10   1   6        6.21        6.16      0.66 o
  -9   1   6       52.32       52.10      1.13 o
  -8   1   6        3.34        4.33      0.45 o
  -7   1   6      205.45      211.29      2.61 o
  -6   1   6       24.12       28.25      0.66 o
  -5   1   6       55.13       46.61      0.80 o
  -4   1   6      655.81      658.75      5.32 o
  -3   1   6        5.00        7.31      0.32 o
  -2   1   6     1732.63     1755.90     12.74 o
  -1   1   6      164.27      163.02      1.45 o
   0   1   6     1172.77     1161.98      8.57 o
   1   1   6       38.16       38.99      0.69 o
   2   1   6       48.38       56.60      0.94 o
   3   1   6      266.87      258.43      2.63 o
   4   1   6      118.55      114.10      1.43 o
   5   1   6       33.56       31.40      0.80 o
   6   1   6       66.89       67.31      1.22 o
   7   1   6       39.38       39.48      0.95 o
   8   1   6        0.59        0.91      0.56 o
   9   1   6       21.05       17.95      1.28 o
  10   1   6       11.88       10.10      1.13 o
  11   1   6        7.05        6.41      1.62 o
  12   1   6        9.39       10.35      1.55 o
 -15   2   6        1.41        0.42      1.10 o
 -14   2   6        8.32        7.52      1.36 o
 -13   2   6        0.01       -0.22      0.80 o
 -12   2   6        2.23        2.61      0.88 o
 -11   2   6       50.32       50.89      1.67 o
 -10   2   6        5.26        4.18      0.59 o
  -9   2   6        4.87        7.29      0.63 o
  -8   2   6        6.54        7.54      0.60 o
  -7   2   6        0.79        0.79      0.41 o
  -6   2   6        0.00       -0.21      0.36 o
  -5   2   6      145.65      152.14      2.58 o
  -4   2   6      321.63      355.07      3.24 o
  -3   2   6       11.39       13.37      0.51 o
  -2   2   6       73.67       88.08      1.88 o
  -1   2   6        0.11        0.01      0.23 o
   0   2   6        1.54        0.56      0.23 o
   1   2   6        2.31        1.13      0.30 o
   2   2   6      547.28      546.06      4.78 o
   3   2   6       20.94       24.34      0.66 o
   4   2   6        8.38        7.84      0.46 o
   5   2   6      101.98      101.30      1.93 o
   6   2   6       43.06       34.45      1.58 o
   7   2   6        1.82        1.22      0.65 o
   8   2   6        0.07       -1.10      0.55 o
   9   2   6        9.87        7.29      1.29 o
  10   2   6        0.51        0.90      1.07 o
  11   2   6        0.21        0.02      1.10 o
 -14   3   6        5.30        6.66      1.67 o
 -13   3   6        2.35        2.16      1.19 o
 -12   3   6       12.48       16.93      3.23 o
 -11   3   6       11.01       12.54      1.47 o
 -10   3   6        0.21        0.16      0.71 o
  -9   3   6        1.89        2.30      0.61 o
  -8   3   6       19.18       18.17      1.20 o
  -7   3   6        7.57        8.76      0.72 o
  -6   3   6       47.08       45.47      1.38 o
  -5   3   6       82.15       84.33      1.57 o
  -4   3   6       70.53       64.26      1.48 o
  -3   3   6      121.82      122.30      1.97 o
  -2   3   6       11.56       13.62      0.70 o
  -1   3   6      102.21      116.19      2.40 o
   0   3   6        3.75        3.65      0.52 o
   1   3   6        4.71        6.72      0.66 o
   2   3   6        0.68        0.31      0.51 o
   3   3   6        3.45        3.95      0.66 o
   4   3   6       51.06       46.23      2.15 o
   5   3   6       46.00       46.94      4.25 o
   6   3   6       43.45       36.82      5.24 o
   7   3   6        0.63        0.08      1.01 o
   8   3   6       18.94       20.07      1.53 o
   9   3   6        6.31        4.94      1.18 o
  10   3   6        4.64        5.25      1.42 o
 -12   4   6        3.55        3.42      1.28 o
 -11   4   6        6.67        7.36      1.48 o
 -10   4   6        0.73       -0.50      0.94 o
  -9   4   6        7.89        8.89      1.05 o
  -8   4   6        4.43        7.42      0.93 o
  -7   4   6        4.66        3.71      0.82 o
  -6   4   6       25.50       28.00      2.31 o
  -5   4   6        0.04       -0.61      0.75 o
  -4   4   6        0.21       -0.54      0.79 o
  -3   4   6        0.08        0.48      0.64 o
  -2   4   6        0.27       -0.15      0.62 o
  -1   4   6        0.76       -0.04      0.61 o
   0   4   6       15.69       14.26      1.07 o
   1   4   6        1.59        1.77      0.74 o
   2   4   6       40.68       48.39      1.82 o
   3   4   6       23.93       22.64      1.63 o
   4   4   6        3.22        5.43      1.13 o
   5   4   6        4.86        5.27      1.20 o
   6   4   6        1.36        2.23      1.32 o
   7   4   6       16.31       19.42      2.09 o
   8   4   6        1.42        2.89      2.18 o
  -8   5   6        5.25        2.32      1.14 o
  -7   5   6        0.32        0.02      1.00 o
  -6   5   6        2.14        0.95      1.54 o
  -5   5   6        0.40        0.17      1.13 o
  -4   5   6        1.71        3.19      1.39 o
  -3   5   6        1.00       -0.61      1.56 o
  -2   5   6        0.26       -0.59      1.16 o
  -1   5   6        8.45        9.40      1.62 o
   0   5   6        0.03        0.91      1.12 o
   1   5   6        2.20        1.98      1.00 o
   2   5   6        6.08        3.00      1.10 o
   3   5   6        0.43       -1.01      0.93 o
   4   5   6        0.37       -1.13      1.00 o
   5   5   6        0.01       -0.59      1.06 o
 -15   1   7        0.01        1.62      0.95 o
 -14   1   7        2.24        3.52      0.98 o
 -13   1   7        0.24        0.61      0.78 o
 -12   1   7       18.10       19.03      1.04 o
 -11   1   7        5.81        5.67      0.69 o
 -10   1   7        0.46       -0.60      0.39 o
  -9   1   7      101.88       99.53      1.63 o
  -8   1   7      244.34      233.54      2.59 o
  -7   1   7      127.11      109.84      1.49 o
  -6   1   7       76.39       58.15      1.23 o
  -5   1   7      742.39      754.08      6.45 o
  -4   1   7      453.13      448.94      3.99 o
  -3   1   7      208.06      222.70      2.12 o
  -2   1   7      118.00      133.20      1.35 o
  -1   1   7      664.13      692.93      5.54 o
   0   1   7      399.61      422.48      4.06 o
   1   1   7      519.35      536.88      4.73 o
   2   1   7       17.16       17.79      0.55 o
   3   1   7       72.98       70.45      1.03 o
   4   1   7      136.47      129.84      1.70 o
   5   1   7       31.82       33.55      0.93 o
   6   1   7      152.11      144.62      2.72 o
   7   1   7       42.75       44.53      1.29 o
   8   1   7        0.27       -0.15      0.60 o
   9   1   7       16.57       15.61      1.15 o
  10   1   7       13.19       14.14      1.30 o
  11   1   7        0.13       -0.41      0.84 o
 -15   2   7        3.52        4.93      1.30 o
 -14   2   7        3.34        4.63      1.38 o
 -13   2   7       25.82       27.79      1.88 o
 -12   2   7       59.03       59.61      2.53 o
 -11   2   7       45.21       47.67      2.12 o
 -10   2   7       13.13       18.54      0.97 o
  -9   2   7        5.69        9.02      0.69 o
  -8   2   7       37.91       42.37      1.15 o
  -7   2   7        2.39        1.27      0.54 o
  -6   2   7      139.15      126.01      1.79 o
  -5   2   7       19.71       22.87      0.64 o
  -4   2   7       17.41       19.78      0.67 o
  -3   2   7      504.16      509.09      5.25 o
  -2   2   7      164.42      160.06      1.82 o
  -1   2   7       66.05       65.31      0.96 o
   0   2   7      153.59      158.75      1.84 o
   1   2   7      191.75      193.22      2.05 o
   2   2   7      382.57      387.80      4.37 o
   3   2   7      174.31      172.23      2.13 o
   4   2   7        0.02       -0.34      0.42 o
   5   2   7        3.06        2.56      0.54 o
   6   2   7        0.02        0.64      0.57 o
   7   2   7        1.08        2.24      0.66 o
   8   2   7        0.57        0.85      0.70 o
   9   2   7       31.85       32.55      1.75 o
  10   2   7       25.52       32.11      1.90 o
 -14   3   7        0.14       -0.32      1.04 o
 -13   3   7        3.62        4.02      1.42 o
 -12   3   7        0.31        0.12      0.99 o
 -11   3   7        1.46        2.04      1.06 o
 -10   3   7        2.15        1.88      0.67 o
  -9   3   7        1.94        1.72      0.61 o
  -8   3   7        0.02       -0.17      0.54 o
  -7   3   7       37.66       38.06      1.23 o
  -6   3   7       49.71       51.40      1.34 o
  -5   3   7       14.22       13.07      0.98 o
  -4   3   7       27.46       22.42      0.85 o
  -3   3   7       23.94       27.08      1.02 o
  -2   3   7       36.54       34.50      1.12 o
  -1   3   7        0.12        0.30      0.46 o
   0   3   7       14.38       15.19      0.83 o
   1   3   7        3.52        2.61      0.58 o
   2   3   7        8.20        6.76      0.82 o
   3   3   7        2.88        2.40      0.73 o
   4   3   7        6.11        6.45      1.03 o
   5   3   7        6.03        3.98      1.01 o
   6   3   7       14.92       10.34      1.06 o
   7   3   7        0.34        0.08      0.75 o
   8   3   7        4.62        4.47      1.01 o
   9   3   7        0.30        0.68      1.09 o
 -12   4   7        1.05        3.05      1.25 o
 -11   4   7        1.71        1.65      1.16 o
 -10   4   7        0.75        0.91      1.08 o
  -9   4   7        8.38        8.78      1.12 o
  -8   4   7        4.74        6.61      1.03 o
  -7   4   7        5.31        4.82      0.92 o
  -6   4   7        0.01        0.02      0.76 o
  -5   4   7        3.98        4.49      0.86 o
  -4   4   7        4.12        4.87      0.78 o
  -3   4   7       26.94       30.29      1.36 o
  -2   4   7        6.68        8.52      0.95 o
  -1   4   7        2.65        3.06      0.76 o
   0   4   7       10.98       12.52      1.08 o
   1   4   7        1.14        0.55      1.33 o
   2   4   7        5.22        4.60      1.04 o
   3   4   7        1.12        0.81      0.91 o
   4   4   7        4.74        1.84      1.14 o
   5   4   7        4.61        2.32      1.07 o
   6   4   7        2.65        2.41      1.14 o
   7   4   7        1.40        2.06      1.18 o
  -8   5   7        0.57        0.54      0.94 o
  -7   5   7        1.25        0.22      1.01 o
  -6   5   7        1.91        3.63      1.28 o
  -5   5   7        0.62       -0.53      1.09 o
  -4   5   7        1.20        0.08      1.23 o
  -3   5   7        0.19       -1.20      1.72 o
  -2   5   7        2.04        2.83      1.35 o
  -1   5   7        2.71        2.53      1.35 o
   0   5   7        0.21       -1.32      1.12 o
   1   5   7        1.59        0.36      0.96 o
   2   5   7        0.13        1.12      1.17 o
   3   5   7        0.01       -1.10      0.96 o
   4   5   7        1.71        2.17      1.17 o
 -16   0   8        5.87       10.01      2.80 o
 -15   0   8       13.87       19.32      2.83 o
 -14   0   8       21.21       25.18      2.15 o
 -13   0   8       11.04       12.85      1.86 o
 -12   0   8        0.06       -0.20      0.87 o
 -11   0   8        0.97        2.09      0.76 o
 -10   0   8        8.73        9.49      1.02 o
  -9   0   8        1.40        0.96      0.51 o
  -8   0   8      128.79      128.89      2.41 o
  -7   0   8      191.39      174.82      2.73 o
  -6   0   8       13.45       15.70      0.69 o
  -5   0   8      729.31      662.56      7.29 o
  -4   0   8        5.82        2.27      0.32 o
  -3   0   8     1606.36     1573.90     16.17 o
  -2   0   8     2346.34     2495.10     39.01 o
  -1   0   8      111.84      147.62      1.92 o
   0   0   8      446.99      394.76      4.88 o
   1   0   8      142.91      154.55      2.39 o
   2   0   8       58.22       66.36      1.63 o
   3   0   8       30.16       24.78      0.82 o
   4   0   8       40.19       43.52      0.99 o
   5   0   8      708.54      715.08      8.94 o
   6   0   8        2.75        3.58      0.75 o
   7   0   8        1.69        2.27      1.56 o
   8   0   8      114.43      108.82      3.92 o
   9   0   8       20.09       18.37      1.91 o
  10   0   8       15.16       16.51      1.94 o
  11   0   8        4.07        2.09      1.38 o
 -15   1   8        0.02        0.63      0.90 o
 -14   1   8        1.02        2.66      0.89 o
 -13   1   8       11.43       10.45      1.52 o
 -12   1   8        8.59        6.98      0.96 o
 -11   1   8       18.20       18.90      0.95 o
 -10   1   8       74.28       67.38      1.46 o
  -9   1   8       90.92       89.69      1.54 o
  -8   1   8      117.60      118.82      1.54 o
  -7   1   8        0.18       -0.04      0.26 o
  -6   1   8      402.91      401.11      3.75 o
  -5   1   8        6.82        5.50      0.31 o
  -4   1   8      790.88      801.70      6.40 o
  -3   1   8      108.75      105.48      1.22 o
  -2   1   8       93.13       82.66      0.96 o
  -1   1   8       51.16       49.26      0.69 o
   0   1   8       10.02        5.53      0.35 o
   1   1   8      278.57      287.06      2.60 o
   2   1   8       41.42       41.88      0.75 o
   3   1   8        2.23        0.92      0.32 o
   4   1   8       67.17       65.35      1.23 o
   5   1   8       47.56       45.76      1.39 o
   6   1   8       37.26       32.39      1.23 o
   7   1   8       76.72       76.56      1.70 o
   8   1   8       11.95       15.14      1.55 o
   9   1   8        0.89        1.49      0.89 o
  10   1   8        2.27        2.41      0.97 o
  11   1   8        1.91        2.68      2.27 o
 -15   2   8        0.11       -0.72      1.07 o
 -14   2   8        3.48        1.46      1.07 o
 -13   2   8        0.02        1.32      0.94 o
 -12   2   8        1.08       -0.25      0.78 o
 -11   2   8        0.12        0.81      0.62 o
 -10   2   8       22.29       20.80      1.90 o
  -9   2   8       11.79        9.42      0.70 o
  -8   2   8        9.67       11.00      0.83 o
  -7   2   8        5.85        3.66      0.46 o
  -6   2   8      137.63      137.56      3.15 o
  -5   2   8        2.76        2.72      0.33 o
  -4   2   8        7.58        5.25      0.37 o
  -3   2   8        1.74        1.40      0.29 o
  -2   2   8        5.24        6.25      0.36 o
  -1   2   8        1.61        2.56      0.30 o
   0   2   8       38.66       36.03      0.75 o
   1   2   8        3.00        2.91      0.36 o
   2   2   8        6.16        6.41      0.45 o
   3   2   8        0.94        0.60      0.47 o
   4   2   8        0.06        0.21      0.52 o
   5   2   8        7.05        7.76      0.78 o
   6   2   8        1.72        2.98      0.67 o
   7   2   8        5.29        5.36      0.79 o
   8   2   8       13.82       13.39      1.19 o
   9   2   8       10.47       12.10      1.73 o
  10   2   8        9.32        9.67      1.52 o
 -14   3   8        1.53        2.54      1.42 o
 -13   3   8        9.19       12.00      1.52 o
 -12   3   8        4.96        7.85      2.07 o
 -11   3   8        1.88        1.34      0.99 o
 -10   3   8       26.41       25.66      1.38 o
  -9   3   8       43.71       48.04      1.74 o
  -8   3   8       23.93       21.87      1.09 o
  -7   3   8        6.58        8.68      0.81 o
  -6   3   8      107.31      117.90      2.31 o
  -5   3   8        3.97        3.19      0.72 o
  -4   3   8       19.41       14.93      0.70 o
  -3   3   8        0.22        0.19      0.42 o
  -2   3   8        0.35        0.27      0.49 o
  -1   3   8       23.31       24.78      1.18 o
   0   3   8       26.89       20.87      0.99 o
   1   3   8       92.61       94.90      2.02 o
   2   3   8       76.56       80.81      2.15 o
   3   3   8        3.30        4.21      0.80 o
   4   3   8        7.48        8.96      0.98 o
   5   3   8       16.22       18.24      1.25 o
   6   3   8        2.76        4.06      1.15 o
   7   3   8        0.52       -0.11      0.80 o
   8   3   8        0.59        0.10      0.87 o
   9   3   8       12.38       15.11      1.74 o
 -11   4   8        0.60       -0.30      1.02 o
 -10   4   8        0.04        1.16      1.05 o
  -9   4   8        2.01        2.94      0.92 o
  -8   4   8        3.80        3.31      0.92 o
  -7   4   8       13.90       11.00      1.13 o
  -6   4   8       11.27       12.19      1.14 o
  -5   4   8        0.17       -0.22      0.80 o
  -4   4   8        9.28        9.85      0.95 o
  -3   4   8       61.09       67.15      2.28 o
  -2   4   8       16.63       16.98      1.33 o
  -1   4   8        0.01        0.02      0.79 o
   0   4   8        0.05        0.54      0.82 o
   1   4   8        1.54        1.23      0.90 o
   2   4   8        4.56        3.32      1.05 o
   3   4   8        0.97        0.09      0.90 o
   4   4   8        3.65        7.47      1.26 o
   5   4   8        6.03        6.14      1.09 o
   6   4   8        1.34        1.61      1.20 o
   7   4   8        0.44        0.54      2.10 o
  -8   5   8        4.15        2.47      1.03 o
  -7   5   8        0.14        0.25      0.93 o
  -6   5   8        0.55       -0.16      0.98 o
  -5   5   8        0.35        1.96      1.54 o
  -4   5   8        0.02        1.99      1.09 o
  -3   5   8        1.61        2.47      1.33 o
  -2   5   8        1.77        0.89      1.16 o
  -1   5   8        2.63        2.23      1.91 o
   0   5   8        1.29        3.50      1.42 o
   1   5   8        0.26        0.87      1.07 o
   2   5   8        0.11        0.12      1.02 o
   3   5   8        0.64       -1.14      1.88 o
 -15   1   9       17.56       18.74      1.55 o
 -14   1   9       19.66       19.08      1.47 o
 -13   1   9        0.01       -0.42      0.71 o
 -12   1   9       14.62       15.24      2.06 o
 -11   1   9       93.94       96.26      2.47 o
 -10   1   9        5.69       10.05      0.72 o
  -9   1   9       22.67       19.72      0.76 o
  -8   1   9        0.19        0.26      0.29 o
  -7   1   9        0.87        1.22      0.31 o
  -6   1   9       22.59       25.82      0.64 o
  -5   1   9       39.99       38.55      0.66 o
  -4   1   9      174.02      183.69      1.91 o
  -3   1   9      138.43      155.67      1.62 o
  -2   1   9       61.50       54.86      0.74 o
  -1   1   9      181.77      167.15      1.94 o
   0   1   9       69.51       69.45      1.34 o
   1   1   9       34.12       38.65      0.76 o
   2   1   9      457.68      439.33      3.85 o
   3   1   9        0.30        0.33      0.33 o
   4   1   9      201.66      205.33      3.17 o
   5   1   9       76.31       64.31      1.67 o
   6   1   9       15.63       15.52      1.25 o
   7   1   9       89.85       96.64      2.18 o
   8   1   9       13.77       14.09      1.41 o
   9   1   9        1.03        2.13      1.13 o
  10   1   9        6.60        7.04      1.18 o
 -15   2   9        0.58        0.49      1.08 o
 -14   2   9        1.15       -0.04      0.96 o
 -13   2   9        0.31        1.34      1.44 o
 -12   2   9        1.40        2.76      0.94 o
 -11   2   9       33.03       30.67      1.52 o
 -10   2   9        9.25       10.72      1.08 o
  -9   2   9        0.41        1.05      0.54 o
  -8   2   9      126.03      111.97      2.13 o
  -7   2   9      328.35      306.44      4.32 o
  -6   2   9       26.25       29.21      0.75 o
  -5   2   9        8.41        8.52      0.44 o
  -4   2   9      175.20      168.94      1.83 o
  -3   2   9       36.31       35.60      0.99 o
  -2   2   9        1.82        2.69      0.32 o
  -1   2   9        7.73        6.07      0.37 o
   0   2   9      248.55      258.06      2.71 o
   1   2   9      105.96      111.90      1.78 o
   2   2   9       38.68       37.21      1.11 o
   3   2   9       87.25       84.08      1.87 o
   4   2   9       56.10       63.03      1.66 o
   5   2   9       30.92       29.20      1.40 o
   6   2   9       63.66       61.23      2.33 o
   7   2   9        1.81        0.94      0.76 o
   8   2   9        1.53        0.30      0.92 o
   9   2   9       28.96       25.79      1.95 o
 -13   3   9        7.08        8.69      1.41 o
 -12   3   9        2.93        4.49      1.10 o
 -11   3   9        0.03        0.28      0.88 o
 -10   3   9       11.82       11.59      1.12 o
  -9   3   9        0.49        1.06      0.69 o
  -8   3   9       28.07       20.96      1.22 o
  -7   3   9        2.61        2.18      0.74 o
  -6   3   9        4.76        4.70      0.61 o
  -5   3   9       13.09       10.74      0.73 o
  -4   3   9        4.10        2.85      0.54 o
  -3   3   9       10.99       12.33      0.74 o
  -2   3   9        1.30        1.62      0.50 o
  -1   3   9        7.82        9.32      1.15 o
   0   3   9       80.06       77.60      1.72 o
   1   3   9       24.52       25.26      1.91 o
   2   3   9       13.24       11.27      1.32 o
   3   3   9       11.86       12.09      1.05 o
   4   3   9        0.15        0.00      0.71 o
   5   3   9        6.63        4.47      1.01 o
   6   3   9        0.15        1.09      0.81 o
   7   3   9        0.10       -0.64      0.75 o
   8   3   9        0.15        0.68      0.93 o
 -11   4   9        4.63        5.49      1.38 o
 -10   4   9        6.82        7.61      1.12 o
  -9   4   9        5.26        2.92      0.94 o
  -8   4   9        3.07        3.82      0.95 o
  -7   4   9       12.53       14.86      1.25 o
  -6   4   9       13.19        9.55      1.09 o
  -5   4   9        0.06        0.11      0.71 o
  -4   4   9        0.26       -0.46      0.60 o
  -3   4   9       19.68       21.26      1.30 o
  -2   4   9       17.75       22.40      1.32 o
  -1   4   9        0.00        0.30      0.72 o
   0   4   9       13.30       15.49      1.21 o
   1   4   9        7.32        4.50      0.95 o
   2   4   9        0.43       -1.17      0.70 o
   3   4   9        5.73        8.09      1.52 o
   4   4   9        3.15        4.08      0.98 o
   5   4   9        0.15        0.68      0.90 o
   6   4   9        0.72        1.94      0.97 o
  -7   5   9        0.21       -0.36      0.87 o
  -6   5   9        2.98        3.11      1.02 o
  -5   5   9        1.39        0.99      1.08 o
  -4   5   9       24.53       24.79      1.90 o
  -3   5   9        4.70        4.19      1.24 o
  -2   5   9        0.02       -1.47      0.92 o
  -1   5   9        2.79        3.02      1.15 o
   0   5   9        0.00       -0.99      0.99 o
   1   5   9        5.55        5.09      1.08 o
   2   5   9        0.71       -0.52      1.29 o
 -16   0  10        9.92       10.10      1.88 o
 -15   0  10        7.63        9.17      1.73 o
 -14   0  10        9.72        8.78      1.59 o
 -13   0  10       32.25       32.96      5.72 o
 -12   0  10      131.75      131.65      4.92 o
 -11   0  10       19.94       17.87      1.60 o
 -10   0  10       29.97       29.45      4.50 o
  -9   0  10      118.51      128.06      9.37 o
  -8   0  10       73.01       74.70      3.01 o
  -7   0  10      201.85      218.95      3.58 o
  -6   0  10        4.36        4.60      0.37 o
  -5   0  10      151.87      151.37      2.38 o
  -4   0  10        1.60        0.30      0.27 o
  -3   0  10      308.56      305.09      4.05 o
  -2   0  10        0.09       -0.15      0.66 o
  -1   0  10       88.89       82.89      1.45 o
   0   0  10      357.69      371.83      4.35 o
   1   0  10      199.73      197.33      2.83 o
   2   0  10       63.58       65.47      1.57 o
   3   0  10      133.23      135.20      2.98 o
   4   0  10      478.36      439.18      7.09 o
   5   0  10      174.92      152.48      4.82 o
   6   0  10       56.51       60.40      3.61 o
   7   0  10       19.89       13.76      1.78 o
   8   0  10        0.71        2.11      1.57 o
   9   0  10        1.55        1.42      1.32 o
 -15   1  10        1.33        3.25      1.05 o
 -14   1  10        2.61        3.13      0.91 o
 -13   1  10        0.42        2.13      1.04 o
 -12   1  10        6.36        3.53      0.82 o
 -11   1  10        4.51        3.91      0.69 o
 -10   1  10        0.07       -0.45      0.48 o
  -9   1  10       84.28       82.21      1.79 o
  -8   1  10        8.29        8.49      0.97 o
  -7   1  10        1.01        0.87      0.30 o
  -6   1  10       97.47       95.24      1.63 o
  -5   1  10        1.23        1.62      0.28 o
  -4   1  10      178.17      184.56      1.91 o
  -3   1  10      243.73      242.22      2.42 o
  -2   1  10       19.06       17.13      0.51 o
  -1   1  10       49.64       47.54      0.84 o
   0   1  10       17.45       19.50      0.83 o
   1   1  10      314.33      280.44      2.82 o
   2   1  10       16.63       18.69      0.79 o
   3   1  10      145.99      147.76      3.16 o
   4   1  10        3.66        1.61      0.63 o
   5   1  10       90.27       94.15      2.06 o
   6   1  10        2.54        2.89      0.75 o
   7   1  10        1.36        1.84      1.01 o
   8   1  10       33.96       31.09      1.66 o
   9   1  10        0.04        0.74      0.88 o
 -15   2  10        0.39       -0.36      1.00 o
 -14   2  10        0.47       -0.58      0.87 o
 -13   2  10        0.50        1.87      0.93 o
 -12   2  10       12.67       11.52      1.31 o
 -11   2  10        0.14       -0.32      0.66 o
 -10   2  10        3.92        2.57      0.68 o
  -9   2  10        2.14        1.53      0.63 o
  -8   2  10        4.51        3.05      0.71 o
  -7   2  10        7.56        6.34      0.65 o
  -6   2  10       15.01       18.76      1.23 o
  -5   2  10       17.40       15.20      0.61 o
  -4   2  10        1.47        2.21      0.37 o
  -3   2  10       69.66       67.53      1.11 o
  -2   2  10      158.55      165.84      2.55 o
  -1   2  10       34.06       28.40      0.98 o
   0   2  10        1.00        0.37      0.46 o
   1   2  10      234.09      239.70      3.52 o
   2   2  10       41.73       42.43      1.65 o
   3   2  10        3.26        5.05      0.71 o
   4   2  10        3.89        2.80      0.66 o
   5   2  10        1.42        1.50      0.67 o
   6   2  10        2.06        1.97      0.70 o
   7   2  10       13.75       14.87      1.23 o
   8   2  10        2.99        3.52      1.17 o
 -13   3  10        0.00        0.01      0.98 o
 -12   3  10        0.18        0.91      0.98 o
 -11   3  10        0.99        0.98      0.76 o
 -10   3  10        4.47        2.16      0.80 o
  -9   3  10       20.87       17.38      1.80 o
  -8   3  10       34.60       29.66      1.42 o
  -7   3  10        0.05        0.19      0.63 o
  -6   3  10       28.91       30.68      1.21 o
  -5   3  10       31.93       31.94      1.22 o
  -4   3  10        0.19       -0.86      0.52 o
  -3   3  10      211.41      219.99      3.35 o
  -2   3  10        4.85        4.53      0.82 o
  -1   3  10      204.94      198.93      3.07 o
   0   3  10       86.25       89.60      2.82 o
   1   3  10        5.95        4.88      1.01 o
   2   3  10       27.23       27.20      1.48 o
   3   3  10        0.29        1.38      0.74 o
   4   3  10       14.82       17.47      1.45 o
   5   3  10        0.33        0.62      0.91 o
   6   3  10        1.30        1.63      0.89 o
   7   3  10        1.55        1.76      0.94 o
 -11   4  10        3.98        3.34      1.25 o
 -10   4  10        0.16        0.28      0.86 o
  -9   4  10        0.49        0.43      1.03 o
  -8   4  10        3.60        4.15      0.96 o
  -7   4  10        4.88        4.29      1.02 o
  -6   4  10        3.92        5.71      1.29 o
  -5   4  10       14.58       13.50      1.18 o
  -4   4  10        7.73        9.86      0.92 o
  -3   4  10       14.16       19.46      1.13 o
  -2   4  10        0.01       -0.33      0.70 o
  -1   4  10        2.12        1.69      0.83 o
   0   4  10       33.66       32.17      1.60 o
   1   4  10       14.65       12.98      1.22 o
   2   4  10       10.88       10.05      1.17 o
   3   4  10        8.97       11.94      1.24 o
   4   4  10        9.53       10.77      1.24 o
   5   4  10        1.11        0.53      0.89 o
  -7   5  10        0.22       -2.38      1.70 o
  -6   5  10        3.16        4.18      1.08 o
  -5   5  10        3.33        4.20      1.06 o
  -4   5  10        4.06        3.51      1.21 o
  -3   5  10        0.02        1.12      1.02 o
  -2   5  10        0.39        0.11      1.04 o
  -1   5  10        0.82        0.01      0.99 o
   0   5  10        0.18       -1.01      0.97 o
 -15   1  11        5.78        5.65      1.07 o
 -14   1  11        6.16        5.03      1.01 o
 -13   1  11       14.13       12.65      1.19 o
 -12   1  11        0.01        0.25      0.64 o
 -11   1  11       20.66       20.57      1.07 o
 -10   1  11        2.12        3.36      0.63 o
  -9   1  11        6.93        5.53      1.52 o
  -8   1  11      317.19      306.12      4.55 o
  -7   1  11       19.09       19.52      0.82 o
  -6   1  11       42.47       41.11      0.84 o
  -5   1  11      117.56      108.08      1.48 o
  -4   1  11       80.04       75.96      1.37 o
  -3   1  11        8.83        7.76      0.37 o
  -2   1  11        8.37        9.91      0.44 o
  -1   1  11       28.72       33.65      0.73 o
   0   1  11       88.71       93.42      1.80 o
   1   1  11        0.01        0.68      0.39 o
   2   1  11        1.22        1.59      0.52 o
   3   1  11      112.29      109.49      2.16 o
   4   1  11       30.04       30.59      1.55 o
   5   1  11        0.94        1.15      0.81 o
   6   1  11        2.90        2.77      0.71 o
   7   1  11        2.50        0.97      0.82 o
   8   1  11        3.48        4.03      0.98 o
 -14   2  11        4.44        5.31      1.20 o
 -13   2  11        1.80        3.14      1.04 o
 -12   2  11       43.02       46.45      3.43 o
 -11   2  11       15.12       16.61      1.15 o
 -10   2  11       37.11       30.91      1.37 o
  -9   2  11        5.10        6.67      0.98 o
  -8   2  11        0.28        0.91      0.60 o
  -7   2  11       38.32       33.43      1.30 o
  -6   2  11       20.77       18.80      0.90 o
  -5   2  11      106.32      116.60      2.36 o
  -4   2  11      293.22      285.73      3.45 o
  -3   2  11       10.53       10.88      0.61 o
  -2   2  11       17.25       13.53      0.82 o
  -1   2  11      208.18      210.77      3.98 o
   0   2  11      210.44      195.22      3.05 o
   1   2  11        0.40        0.81      0.58 o
   2   2  11        1.77        1.49      0.57 o
   3   2  11        6.61        5.16      0.98 o
   4   2  11        0.02        0.65      0.60 o
   5   2  11        1.49        0.64      0.64 o
   6   2  11        2.97        5.04      0.84 o
   7   2  11       17.72       22.29      1.75 o
   8   2  11        4.42        4.66      1.29 o
 -13   3  11        3.54        5.33      1.27 o
 -12   3  11        3.08        4.39      1.15 o
 -11   3  11        0.00        1.25      0.90 o
 -10   3  11        1.03       -0.58      0.67 o
  -9   3  11        1.30        1.31      0.77 o
  -8   3  11       11.89        9.36      1.00 o
  -7   3  11        1.62        0.69      0.99 o
  -6   3  11       18.95       17.20      0.98 o
  -5   3  11        0.24        0.45      0.56 o
  -4   3  11        1.92        2.49      0.64 o
  -3   3  11      103.61       98.70      2.72 o
  -2   3  11       19.61       19.53      1.18 o
  -1   3  11       54.08       57.20      1.86 o
   0   3  11        7.62        8.30      1.59 o
   1   3  11        0.52        1.16      0.72 o
   2   3  11        3.79        3.40      0.81 o
   3   3  11        4.23        5.58      0.94 o
   4   3  11        1.12        0.70      0.78 o
   5   3  11        0.22       -0.41      0.76 o
   6   3  11        0.14        0.27      0.85 o
 -11   4  11        0.12        1.82      1.13 o
 -10   4  11        0.01       -0.05      0.82 o
  -9   4  11        0.07        1.39      0.82 o
  -8   4  11        0.77        0.41      0.75 o
  -7   4  11        1.21        2.67      0.85 o
  -6   4  11        0.13        0.24      0.78 o
  -5   4  11        3.21        0.33      0.79 o
  -4   4  11       52.68       57.15      1.75 o
  -3   4  11        0.05        0.59      0.77 o
  -2   4  11       15.49        9.72      1.07 o
  -1   4  11       42.73       46.83      1.87 o
   0   4  11        0.06        1.11      0.85 o
   1   4  11       18.83       16.47      1.47 o
   2   4  11        0.66        0.55      0.84 o
   3   4  11        0.38        1.72      0.91 o
   4   4  11        2.13        2.36      0.96 o
  -5   5  11        1.59        2.32      1.15 o
  -4   5  11        7.96        5.94      1.29 o
  -3   5  11        0.13       -0.02      0.98 o
  -2   5  11        0.05        1.01      1.09 o
 -15   0  12        0.08        0.30      1.19 o
 -14   0  12        1.55        0.67      1.59 o
 -13   0  12       10.75       13.87      1.67 o
 -12   0  12       18.94       15.74      1.99 o
 -11   0  12        2.13        2.54      1.08 o
 -10   0  12        8.45       10.27      1.29 o
  -9   0  12      796.57      765.08     14.13 o
  -8   0  12       33.95       32.74      1.49 o
  -7   0  12      182.54      174.67      2.92 o
  -6   0  12      736.49      717.99      8.90 o
  -5   0  12       54.16       53.89      1.27 o
  -4   0  12       87.96       77.95      1.45 o
  -3   0  12        3.69        3.97      1.03 o
  -2   0  12       25.29       19.17      1.90 o
  -1   0  12      107.85       90.51      2.58 o
   0   0  12        0.91        3.55      0.59 o
   1   0  12        0.58        1.00      0.60 o
   2   0  12       32.49       40.15      1.56 o
   3   0  12       53.06       57.90      1.95 o
   4   0  12       22.62       32.49      1.73 o
   5   0  12        5.42        7.23      1.03 o
   6   0  12        5.19        5.24      1.31 o
   7   0  12       17.71       19.55      1.98 o
   8   0  12        9.12        8.91      1.68 o
 -15   1  12        2.09        1.41      0.92 o
 -14   1  12        0.21        0.71      0.79 o
 -13   1  12        6.93        6.18      0.99 o
 -12   1  12       36.21       38.61      1.67 o
 -11   1  12       22.39       22.68      1.21 o
 -10   1  12       45.73       48.13      2.36 o
  -9   1  12       59.69       57.16      1.83 o
  -8   1  12        9.49        7.62      0.75 o
  -7   1  12      216.55      199.30      3.24 o
  -6   1  12      168.66      162.25      2.23 o
  -5   1  12       53.84       54.53      1.53 o
  -4   1  12      109.81       97.53      1.33 o
  -3   1  12      100.73      105.38      1.88 o
  -2   1  12       23.47       23.27      0.86 o
  -1   1  12       63.49       64.28      1.06 o
   0   1  12        1.16        2.21      0.50 o
   1   1  12        0.10        0.63      0.47 o
   2   1  12       16.88       15.96      0.88 o
   3   1  12        6.33        6.25      0.73 o
   4   1  12       16.48       14.39      0.96 o
   5   1  12        4.43        2.66      0.69 o
   6   1  12        0.04       -0.20      0.63 o
   7   1  12        0.26       -0.70      0.99 o
   8   1  12        0.23        0.53      0.87 o
 -14   2  12        6.84        9.60      1.36 o
 -13   2  12        9.78        8.75      1.37 o
 -12   2  12        0.50        0.64      0.75 o
 -11   2  12       31.46       32.78      1.49 o
 -10   2  12       16.41       17.26      1.35 o
  -9   2  12        5.26        6.31      1.00 o
  -8   2  12        0.88        1.26      0.85 o
  -7   2  12        7.58        6.76      0.75 o
  -6   2  12       18.35       18.32      0.90 o
  -5   2  12      111.86      118.05      2.14 o
  -4   2  12      161.54      156.86      2.79 o
  -3   2  12        9.85        9.58      0.66 o
  -2   2  12       18.93       19.63      1.03 o
  -1   2  12       88.30       85.74      2.00 o
   0   2  12        0.45       -0.29      0.51 o
   1   2  12        2.04        3.06      0.62 o
   2   2  12        0.64        0.18      0.56 o
   3   2  12        0.16       -0.39      0.59 o
   4   2  12        2.07        2.38      0.71 o
   5   2  12        0.03       -0.37      0.66 o
   6   2  12        0.08       -0.34      0.75 o
   7   2  12        1.55        3.70      1.86 o
 -13   3  12       24.27       26.93      1.95 o
 -12   3  12        0.01       -1.22      0.86 o
 -11   3  12        0.05       -0.25      0.86 o
 -10   3  12        2.22        3.33      0.87 o
  -9   3  12        1.45        1.57      0.76 o
  -8   3  12        6.50        9.61      1.15 o
  -7   3  12        0.90        0.73      0.68 o
  -6   3  12        1.39        1.25      0.60 o
  -5   3  12       37.28       32.10      1.25 o
  -4   3  12       10.12        9.44      0.91 o
  -3   3  12       25.00       18.49      2.00 o
  -2   3  12      136.14      138.22      3.06 o
  -1   3  12        3.75        3.10      0.79 o
   0   3  12        0.00        0.71      0.70 o
   1   3  12       21.79       21.96      1.31 o
   2   3  12        0.03       -0.11      0.73 o
   3   3  12        7.15        8.25      1.04 o
   4   3  12        5.66        6.32      1.09 o
   5   3  12        1.40        0.64      0.85 o
 -10   4  12        3.31        3.57      1.05 o
  -9   4  12        0.34       -0.96      0.75 o
  -8   4  12        3.11        2.55      0.87 o
  -7   4  12        1.10        0.90      0.78 o
  -6   4  12        0.23        0.92      0.79 o
  -5   4  12       43.96       42.14      1.80 o
  -4   4  12        7.22        5.11      0.97 o
  -3   4  12        0.27        0.25      0.76 o
  -2   4  12        2.67        0.66      0.82 o
  -1   4  12        0.83       -0.15      0.82 o
   0   4  12       16.82       15.87      1.31 o
   1   4  12        3.35        3.32      0.97 o
   2   4  12        4.80        3.86      1.01 o
   3   4  12        0.04        0.32      0.85 o
 -15   1  13        4.80        5.12      1.19 o
 -14   1  13        0.80        2.63      1.02 o
 -13   1  13        0.46        0.11      0.84 o
 -12   1  13       37.03       37.24      1.59 o
 -11   1  13        1.24        0.64      0.67 o
 -10   1  13       93.15       84.58      2.12 o
  -9   1  13       39.68       40.58      1.83 o
  -8   1  13       36.92       35.49      1.30 o
  -7   1  13      200.37      204.64      3.32 o
  -6   1  13       44.39       47.74      1.07 o
  -5   1  13        9.87        8.71      0.48 o
  -4   1  13       33.47       37.73      1.19 o
  -3   1  13       18.01       21.77      0.88 o
  -2   1  13       16.26       15.68      1.32 o
  -1   1  13       31.67       27.15      0.93 o
   0   1  13        1.25        0.79      0.46 o
   1   1  13        7.00        4.34      0.60 o
   2   1  13        0.00        0.36      0.53 o
   3   1  13        2.05        5.07      0.73 o
   4   1  13        0.50       -0.69      0.55 o
   5   1  13        1.02        1.53      0.69 o
   6   1  13        6.20        8.38      1.09 o
   7   1  13        5.14        3.89      1.02 o
 -14   2  13       12.52       14.39      2.52 o
 -13   2  13        1.94        2.66      1.04 o
 -12   2  13       11.89       12.27      1.11 o
 -11   2  13        8.54        8.85      1.02 o
 -10   2  13       42.90       48.68      2.50 o
  -9   2  13        9.27        7.72      1.06 o
  -8   2  13       14.94       13.40      0.97 o
  -7   2  13        0.38        0.31      0.54 o
  -6   2  13        4.98        4.87      0.63 o
  -5   2  13      116.61      106.10      2.01 o
  -4   2  13        0.20        0.40      0.47 o
  -3   2  13       32.70       31.89      1.21 o
  -2   2  13        0.43        0.09      0.52 o
  -1   2  13       32.20       35.58      1.23 o
   0   2  13        4.34        6.58      0.90 o
   1   2  13        0.03       -0.06      0.54 o
   2   2  13       43.13       50.45      1.71 o
   3   2  13       11.92       14.66      1.03 o
   4   2  13        0.51       -0.41      0.66 o
   5   2  13        0.40        0.63      0.70 o
   6   2  13        2.24        2.23      0.94 o
 -12   3  13        2.98        3.70      1.11 o
 -11   3  13        1.21        1.57      0.94 o
 -10   3  13        0.00       -0.15      0.71 o
  -9   3  13        0.78        0.83      0.73 o
  -8   3  13        2.35        1.83      0.97 o
  -7   3  13        1.73        1.95      0.65 o
  -6   3  13        7.27        5.93      0.77 o
  -5   3  13        2.36        1.62      0.61 o
  -4   3  13        0.27       -0.39      0.64 o
  -3   3  13        7.61        8.05      0.91 o
  -2   3  13        8.68        7.59      0.93 o
  -1   3  13       14.72       15.40      1.14 o
   0   3  13        0.07       -0.24      0.68 o
   1   3  13        4.06        2.80      0.83 o
   2   3  13        0.00        0.75      0.75 o
   3   3  13        2.25        2.46      0.86 o
   4   3  13        4.16        4.13      0.97 o
  -9   4  13        0.06        0.01      0.80 o
  -8   4  13        0.22        1.21      0.82 o
  -7   4  13        0.15        1.04      0.79 o
  -6   4  13        0.33        0.65      0.95 o
  -5   4  13        2.07        1.92      0.87 o
  -4   4  13        0.16        1.82      1.06 o
  -3   4  13        0.24       -0.08      0.77 o
  -2   4  13        0.37        0.51      0.84 o
  -1   4  13        0.60       -0.05      0.81 o
   0   4  13        0.60        1.01      0.88 o
   1   4  13        0.00        0.38      0.88 o
 -15   0  14        1.14        2.59      1.31 o
 -14   0  14       10.98       13.22      3.61 o
 -13   0  14        5.59        8.38      2.19 o
 -12   0  14        0.81        1.08      1.02 o
 -11   0  14        1.71        1.93      0.99 o
 -10   0  14       82.05       78.33      2.96 o
  -9   0  14       51.21       47.37      2.67 o
  -8   0  14       34.27       32.71      1.49 o
  -7   0  14        0.20        0.64      0.73 o
  -6   0  14        0.03        0.03      0.59 o
  -5   0  14       22.18       27.43      1.30 o
  -4   0  14        4.07       11.53      1.57 o
  -3   0  14       23.87       31.62      2.19 o
  -2   0  14      154.22      141.65      4.38 o
  -1   0  14        1.28        0.15      0.37 o
   0   0  14        4.33        4.22      0.86 o
   1   0  14       28.95       27.74      1.39 o
   2   0  14        0.06        0.26      0.70 o
   3   0  14       12.73        7.67      1.01 o
   4   0  14        0.46       -0.25      0.76 o
   5   0  14        3.19        0.86      1.09 o
   6   0  14        0.74        0.29      1.18 o
 -14   1  14        0.15       -0.58      0.85 o
 -13   1  14        5.81        7.77      1.12 o
 -12   1  14        0.22        1.18      0.73 o
 -11   1  14       41.72       37.92      1.61 o
 -10   1  14        0.02        0.13      0.60 o
  -9   1  14        0.03        0.65      0.56 o
  -8   1  14        0.98        0.89      0.65 o
  -7   1  14        5.66        5.55      0.65 o
  -6   1  14       16.36       15.81      0.78 o
  -5   1  14        6.71        7.34      0.53 o
  -4   1  14        0.62        0.73      0.63 o
  -3   1  14       17.62       14.60      0.97 o
  -2   1  14        0.90       -0.20      0.56 o
  -1   1  14        2.10        0.49      0.41 o
   0   1  14       26.50       21.39      1.19 o
   1   1  14       33.69       37.38      1.26 o
   2   1  14        2.46        4.54      0.69 o
   3   1  14        0.45        2.08      0.74 o
   4   1  14        5.33        5.68      0.84 o
   5   1  14        0.96        1.28      0.87 o
   6   1  14        3.76        4.31      1.02 o
 -13   2  14       16.25       14.29      1.47 o
 -12   2  14        2.87        2.56      0.83 o
 -11   2  14        1.44        0.29      0.67 o
 -10   2  14        3.54        5.01      1.15 o
  -9   2  14        7.27        6.79      1.05 o
  -8   2  14        0.34        1.14      0.74 o
  -7   2  14        0.10        0.04      0.52 o
  -6   2  14        6.12        8.28      0.72 o
  -5   2  14        0.80        0.12      0.50 o
  -4   2  14        2.39        2.95      0.61 o
  -3   2  14       11.01       11.81      0.87 o
  -2   2  14        0.87       -0.19      0.53 o
  -1   2  14        0.09       -0.37      0.51 o
   0   2  14        0.45        0.76      0.57 o
   1   2  14        4.20        4.70      0.73 o
   2   2  14        0.93        0.52      0.64 o
   3   2  14        8.34        8.41      0.91 o
   4   2  14        1.55        0.38      0.72 o
   5   2  14        0.10       -0.04      0.81 o
 -12   3  14        6.54        8.50      1.11 o
 -11   3  14        0.47        0.06      0.89 o
 -10   3  14        2.02        0.29      0.78 o
  -9   3  14        0.03       -0.30      0.70 o
  -8   3  14        0.00       -0.12      0.69 o
  -7   3  14       16.15       19.29      1.10 o
  -6   3  14        6.20        7.08      0.94 o
  -5   3  14        0.22        0.86      0.70 o
  -4   3  14        6.68        8.63      1.53 o
  -3   3  14        0.67       -0.14      0.63 o
  -2   3  14        1.46        0.13      0.73 o
  -1   3  14        2.22        1.42      0.76 o
   0   3  14        1.10        1.69      0.80 o
   1   3  14        2.99        3.15      0.85 o
   2   3  14        4.72        5.58      0.98 o
   3   3  14        0.15        0.45      0.82 o
  -8   4  14        0.47       -0.24      0.93 o
  -7   4  14        0.98        1.82      1.00 o
  -6   4  14        0.17        1.27      0.94 o
  -5   4  14        0.62        0.42      0.82 o
  -4   4  14        0.03        0.60      0.82 o
  -3   4  14        0.80        0.44      0.83 o
  -2   4  14        1.45        1.30      0.89 o
  -1   4  14        3.11        2.45      0.95 o
   0   4  14        0.39       -2.10      1.64 o
 -14   1  15        0.54        0.28      1.32 o
 -13   1  15        0.22       -0.31      0.83 o
 -12   1  15        5.18        8.64      1.03 o
 -11   1  15        5.79        5.95      0.88 o
 -10   1  15        0.94        1.49      0.66 o
  -9   1  15       10.05       12.40      0.91 o
  -8   1  15        1.25        1.55      0.57 o
  -7   1  15        1.95        3.13      0.57 o
  -6   1  15       11.48       10.45      1.01 o
  -5   1  15       23.02       19.22      1.22 o
  -4   1  15       26.08       30.75      1.42 o
  -3   1  15       21.70       25.70      1.23 o
  -2   1  15        6.92        4.97      0.77 o
  -1   1  15        2.44        3.72      0.73 o
   0   1  15       27.00       31.39      1.11 o
   1   1  15        6.41        7.21      0.72 o
   2   1  15        1.59        1.31      0.61 o
   3   1  15        5.08        3.66      0.75 o
   4   1  15       10.70       10.47      1.01 o
   5   1  15        2.37        4.16      1.19 o
 -13   2  15        0.01       -0.44      0.91 o
 -12   2  15        1.62        1.06      0.78 o
 -11   2  15        0.00        0.28      0.68 o
 -10   2  15        3.50        2.97      1.00 o
  -9   2  15        2.12        2.24      0.69 o
  -8   2  15        7.38        9.09      0.84 o
  -7   2  15        8.03        9.80      0.97 o
  -6   2  15        8.42        9.90      1.30 o
  -5   2  15        1.00        2.02      0.62 o
  -4   2  15        1.45        2.34      0.59 o
  -3   2  15        2.27        2.86      0.62 o
  -2   2  15       18.48       16.29      0.95 o
  -1   2  15        2.03        1.31      0.59 o
   0   2  15        0.04       -0.58      0.57 o
   1   2  15        1.41        0.93      0.64 o
   2   2  15        0.00        0.16      0.67 o
   3   2  15        0.74        0.04      0.72 o
   4   2  15        1.65        1.66      0.80 o
 -11   3  15        1.00        0.62      0.78 o
 -10   3  15        0.82        1.23      0.93 o
  -9   3  15        0.78        0.78      0.78 o
  -8   3  15        0.00        0.97      0.71 o
  -7   3  15       12.65       12.61      1.11 o
  -6   3  15        0.05       -0.06      0.70 o
  -5   3  15        0.95        0.59      0.70 o
  -4   3  15        3.15        3.84      0.80 o
  -3   3  15        1.69        1.13      0.74 o
  -2   3  15        2.21        1.51      0.77 o
  -1   3  15        0.03       -0.03      0.74 o
   0   3  15        1.06        2.14      0.89 o
   1   3  15        3.86        2.52      0.91 o
   2   3  15        1.78        0.54      0.85 o
  -6   4  15        0.62       -3.00      1.50 o
  -5   4  15        2.14        2.10      0.89 o
  -4   4  15        0.64        2.60      0.94 o
  -3   4  15        0.19        1.95      1.43 o
 -14   0  16        3.25        4.37      1.92 o
 -13   0  16       20.50       22.70      2.13 o
 -12   0  16        0.02        1.89      1.45 o
 -11   0  16        0.26        0.00      0.97 o
 -10   0  16       38.42       44.51      2.83 o
  -9   0  16        5.30        6.24      1.31 o
  -8   0  16        2.87        4.49      0.93 o
  -7   0  16       22.54       20.56      1.34 o
  -6   0  16       12.73       13.57      0.97 o
  -5   0  16        0.01       -0.68      1.97 o
  -4   0  16        6.80        6.16      1.50 o
  -3   0  16       50.65       37.75      2.51 o
  -2   0  16        0.59        0.53      2.21 o
  -1   0  16        5.84        6.74      1.50 o
   0   0  16        1.26        4.57      1.04 o
   1   0  16        0.92        0.33      0.71 o
   2   0  16        5.07        5.64      1.05 o
   3   0  16       38.88       46.59      2.12 o
   4   0  16        5.39        5.14      1.43 o
 -13   1  16        0.15        0.59      0.88 o
 -12   1  16        0.50        0.84      0.76 o
 -11   1  16       17.29       21.84      1.27 o
 -10   1  16        0.00       -0.13      0.60 o
  -9   1  16        0.49        0.83      0.60 o
  -8   1  16        0.96        0.46      0.82 o
  -7   1  16       11.11       12.32      0.85 o
  -6   1  16       10.38        7.15      0.94 o
  -5   1  16        8.77       11.75      1.04 o
  -4   1  16       11.13       11.39      1.00 o
  -3   1  16        1.32        0.33      0.73 o
  -2   1  16        3.82        3.59      0.73 o
  -1   1  16        0.20        0.84      0.75 o
   0   1  16        4.74        6.89      1.42 o
   1   1  16        3.21        5.91      0.77 o
   2   1  16        4.67        5.74      0.82 o
   3   1  16        0.82        0.64      0.72 o
 -12   2  16        0.08        0.21      0.74 o
 -11   2  16        0.14        0.25      0.70 o
 -10   2  16        0.24       -0.90      0.61 o
  -9   2  16        4.98        5.78      0.84 o
  -8   2  16        7.99        7.53      0.84 o
  -7   2  16        5.84        8.42      0.83 o
  -6   2  16        3.25        2.84      0.92 o
  -5   2  16        6.77        7.27      0.75 o
  -4   2  16        1.40        0.29      0.53 o
  -3   2  16        1.37        1.57      0.58 o
  -2   2  16        0.09        0.89      0.58 o
  -1   2  16        9.19       11.08      0.92 o
   0   2  16        0.63        0.69      0.65 o
   1   2  16        4.69        4.39      0.80 o
   2   2  16        3.40        5.51      1.19 o
 -10   3  16        4.64        6.44      1.20 o
  -9   3  16        1.73        4.18      1.04 o
  -8   3  16        4.40        4.51      0.99 o
  -7   3  16        2.07        2.97      0.88 o
  -6   3  16        0.95        2.23      0.80 o
  -5   3  16        0.56        0.72      0.73 o
  -4   3  16        3.59        6.74      0.94 o
  -3   3  16        0.31       -0.78      0.69 o
  -2   3  16        0.01       -0.52      0.74 o
  -1   3  16       13.42       16.44      1.41 o
   0   3  16        1.21        1.39      0.89 o
 -12   1  17        0.80        0.35      0.75 o
 -11   1  17        0.40        0.81      0.84 o
 -10   1  17        1.13        1.10      0.66 o
  -9   1  17        0.70        0.88      0.72 o
  -8   1  17        0.89        1.28      0.63 o
  -7   1  17        3.28        3.14      0.69 o
  -6   1  17        4.26        4.02      1.71 o
  -5   1  17        0.31        0.53      0.72 o
  -4   1  17        0.00        0.53      1.54 o
  -3   1  17        7.23        5.83      1.19 o
  -2   1  17        0.13        1.20      0.66 o
  -1   1  17        0.89        2.65      0.80 o
   0   1  17        6.96        4.59      1.70 o
   1   1  17        1.57        3.42      0.81 o
   2   1  17        3.55        7.13      1.18 o
 -11   2  17        4.10        6.46      0.95 o
 -10   2  17        0.02       -0.68      0.67 o
  -9   2  17        0.47        0.09      0.66 o
  -8   2  17        6.05        6.70      0.92 o
  -7   2  17        4.84        2.59      0.78 o
  -6   2  17        1.44        1.38      0.61 o
  -5   2  17        0.46       -0.16      0.83 o
  -4   2  17        3.04        0.02      0.82 o
  -3   2  17        0.81        2.76      1.24 o
  -2   2  17       22.84       29.13      1.84 o
  -1   2  17        0.95        1.14      0.94 o
   0   2  17        0.47        0.37      0.67 o
   1   2  17       13.05       16.04      1.12 o
  -8   3  17        3.88        5.70      1.09 o
  -7   3  17        0.12        0.19      0.78 o
  -6   3  17        1.66        4.98      0.89 o
  -5   3  17        4.18        2.09      0.84 o
  -4   3  17        0.01       -0.37      0.73 o
  -3   3  17        1.47        0.43      0.78 o
  -2   3  17        2.53        0.73      1.30 o
 -12   0  18        3.27        5.06      1.65 o
 -11   0  18        2.01        1.10      1.31 o
 -10   0  18        0.62        0.06      1.16 o
  -9   0  18       24.39       26.47      1.99 o
  -8   0  18        6.08       10.90      1.08 o
  -7   0  18       15.22       18.80      2.90 o
  -6   0  18        1.90        1.17      1.76 o
  -5   0  18        0.10        0.79      1.27 o
  -4   0  18        8.56       10.29      2.15 o
  -3   0  18       15.75       25.18      2.43 o
  -2   0  18        1.42        3.15      1.44 o
  -1   0  18        2.28        1.45      1.34 o
   0   0  18        0.34        0.47      1.35 o
   1   0  18        1.43        2.54      1.51 o
 -11   1  18        0.39        1.01      0.76 o
 -10   1  18        0.16        0.09      0.66 o
  -9   1  18        3.16        1.49      0.71 o
  -8   1  18        1.62        2.09      0.62 o
  -7   1  18        4.90        7.57      1.12 o
  -6   1  18        7.85       10.28      1.04 o
  -5   1  18        0.26       -0.98      1.48 o
  -4   1  18        0.11        0.70      1.23 o
  -3   1  18        0.00       -0.14      0.61 o
  -2   1  18        0.61        0.35      0.74 o
  -1   1  18        3.91        4.76      0.92 o
   0   1  18        6.29        8.73      1.19 o
 -10   2  18        0.05       -0.50      0.81 o
  -9   2  18        2.66        2.08      0.90 o
  -8   2  18        1.14        0.38      1.04 o
  -7   2  18       12.17       13.67      1.58 o
  -6   2  18        6.86        5.57      1.78 o
  -5   2  18        3.26        5.90      1.46 o
  -4   2  18       16.57       20.86      1.69 o
  -3   2  18        4.79        5.85      1.18 o
  -2   2  18        0.21       -0.01      0.90 o
  -1   2  18        2.71        2.71      1.07 o
 -10   1  19       17.26       19.00      1.28 o
  -9   1  19        5.40        7.27      1.30 o
  -8   1  19        6.58        7.68      1.21 o
  -7   1  19       14.67       16.11      1.44 o
  -6   1  19        0.42       -0.87      1.30 o
  -5   1  19        8.43       15.30      2.13 o
  -4   1  19        0.05       -0.65      1.30 o
  -3   1  19        0.52        0.38      1.09 o
  -2   1  19        0.69        2.63      1.27 o
  -7   2  19        5.27        5.35      1.69 o
  -6   2  19        0.94        0.73      1.41 o
  -5   2  19        4.09        5.54      1.67 o
  -7   0  20        1.40       -0.03      2.09 o
  -6   0  20        0.05       -2.99      1.74 o
  -5   0  20        0.94        0.00      1.47 o
  -4   0  20        6.04        9.51      2.05 o
 
